# Supplementary material for: Bis[N′-(2-oxo-1H-indol-3-ylidene)furan-2-carbohydrazidato-κ3 O,N′,O′]manganese(II) N,N-dimethyl­formide monosolvate monohydrate
Source: Acta Crystallogr Sect E Struct Rep Online. 2010 Oct 23;66(Pt 11):m1439. doi: 10.1107/S1600536810039516 (PMC3009305; doi:10.1107/S1600536810039516)
Supplement: Supplementary file 1 [file e-66-m1439-sup1.cif]

##############################################################################
###                                                                        ###
###        Electronic paper (Acta Crystallographica Section E)             ###
###                                                                        ###
##############################################################################
#                                                                            #
# This CIF contains the data in a paper accepted for publication in Acta     #
# Crystallographica Section E. It conforms to the requirements of Notes      #
# for Authors for Section E, and has been peer reviewed under the auspices   #
# of the IUCr Commission on Journals.                                        #
#                                                                            #
# Full details of the Crystallographic Information File format               #
# are given in the paper "The Crystallographic Information File (CIF):       #
# a New Standard Archive File for Crystallography" by S. R. Hall, F. H.      #
# Allen and I. D. Brown [Acta Cryst. (1991), A47, 655-685].                  #
#                                                                            #
# The current version of the core CIF dictionary is obtainable from          #
# ftp://ftp.iucr.org/pub/cif_core.dic. The current version number is 2.4.    #
#                                                                            #
# Software is freely available for graphical display of the structure(s) in  #
# this CIF.  For information consult the CIF home page http://www.iucr.org/  #
# cif/home.html                                                              #
#                                                                            #
# This file may be used for bona fide research purposes within the           #
# scientific community so long as proper attribution is given to the journal # 
# article from which it was obtained.                                        #
#                                                                            #
##############################################################################
                                             
data_global
_audit_creation_method     SHELXL-97
_journal_date_recd_electronic     2010-08-19
_journal_date_accepted     2010-10-04
_journal_name_full     'Acta Crystallographica, Section E'
_journal_year     2010
_journal_volume     66
_journal_issue     11
_journal_page_first     m1439
_journal_page_last     m1439
_journal_paper_category     QM
_journal_coeditor_code     CI5164
_publ_contact_author
;
     Dr. Siti Nadiah Abdul Halim
     Department of Chemistry
     University of Malaya
     50603 Kuala Lumpur
     Malaysia
;
_publ_contact_author_email     nadiahhalim@um.edu.my
_publ_contact_author_fax     '03 7967 4193'
_publ_contact_author_phone     '03 7967 6778'
_publ_section_title
;\
Bis[<i>N</i>'-(2-oxo-1<i>H</i>-indol-3-ylidene)furan-2-carbohydrazidato-\
\k^3^<i>O</i>,<i>N</i>',<i>O</i>']manganese(II)
<i>N</i>,<i>N</i>-dimethylformide monosolvate monohydrate
;
loop_
    _publ_author_name
    _publ_author_address
    'Abdul Halim, Siti Nadiah'
;
     Department of Chemistry
     University of Malaya
     50603 Kuala Lumpur
     Malaysia
;
    'Ali, Hapipah Mohd'
;
     Department of Chemistry
     University of Malaya
     50603 Kuala Lumpur
     Malaysia
;
    'Ng, Seik Weng'
;
     Department of Chemistry
     University of Malaya
     50603 Kuala Lumpur
     Malaysia
;
data_I
_audit_creation_method     SHELXL-97
_chemical_name_systematic
;
Bis[<i>N</i>'-(2-oxo-1<i>H</i>-indol-3-ylidene)furan-2-carbohydrazidato-
\k^3^<i>O</i>,<i>N</i>',<i>O</i>']manganese(II)
<i>N</i>,<i>N</i>-dimethylformide monosolvate monohydrate
;
_chemical_name_common     ?
_chemical_formula_moiety     'C26 H16 Mn N6 O6, C3 H7 N O, H2 O'
_chemical_formula_sum     'C29 H25 Mn N7 O8'
_chemical_formula_iupac     '[Mn (C13 H8 N3 O3)2], C3 H7 N O, H2 O'
_chemical_formula_weight     654.50
_chemical_melting_point     ?
_symmetry_cell_setting     triclinic
_symmetry_space_group_name_H-M     'P -1'
_symmetry_space_group_name_Hall     '-P 1'
loop_
    _symmetry_equiv_pos_as_xyz
    'x, y, z'
    '-x, -y, -z'
_cell_length_a     11.4833(7)
_cell_length_b     11.5599(7)
_cell_length_c     13.1619(8)
_cell_angle_alpha     107.5800(10)
_cell_angle_beta     97.8000(10)
_cell_angle_gamma     115.1590(10)
_cell_volume     1435.21(15)
_cell_formula_units_Z     2
_cell_measurement_reflns_used     4583
_cell_measurement_theta_min     2.2
_cell_measurement_theta_max     26.7
_cell_measurement_temperature     295(2)
_exptl_crystal_description     Block
_exptl_crystal_colour     Black
_exptl_crystal_size_max     0.45
_exptl_crystal_size_mid     0.32
_exptl_crystal_size_min     0.20
_exptl_crystal_density_diffrn     1.515
_exptl_crystal_density_meas     ?
_exptl_crystal_density_method     'not measured'
_exptl_crystal_F_000     674
_exptl_absorpt_coefficient_mu     0.525
_exptl_absorpt_correction_type     multi-scan
_exptl_absorpt_process_details     '(SADABS; Sheldrick, 1996)'
_exptl_absorpt_correction_T_min     0.7981
_exptl_absorpt_correction_T_max     0.9023
_diffrn_ambient_temperature     295(2)
_diffrn_radiation_type     MoK\a
_diffrn_radiation_wavelength     0.71073
_diffrn_radiation_source     'fine-focus sealed tube'
_diffrn_radiation_monochromator     graphite
_diffrn_measurement_device_type     'Bruker SMART area-detector diffractometer'
_diffrn_measurement_method     '\w scans'
_diffrn_detector_area_resol_mean     ?
_diffrn_reflns_number     12170
_diffrn_reflns_av_R_equivalents     0.0185
_diffrn_reflns_av_sigmaI/netI     0.0350
_diffrn_reflns_theta_min     2.06
_diffrn_reflns_theta_max     27.08
_diffrn_reflns_theta_full     27.08
_diffrn_measured_fraction_theta_max     0.978
_diffrn_measured_fraction_theta_full     0.978
_diffrn_reflns_limit_h_min     -14
_diffrn_reflns_limit_h_max     14
_diffrn_reflns_limit_k_min     -14
_diffrn_reflns_limit_k_max     14
_diffrn_reflns_limit_l_min     -16
_diffrn_reflns_limit_l_max     16
_diffrn_standards_number     0
_diffrn_standards_interval_count     .
_diffrn_standards_interval_time     .
_diffrn_standards_decay_%     ?
_reflns_number_total     6180
_reflns_number_gt     4297
_reflns_threshold_expression     I>2\(I)
_refine_ls_structure_factor_coef     Fsqd
_refine_ls_matrix_type     full
_refine_ls_R_factor_all     0.0721
_refine_ls_R_factor_gt     0.0409
_refine_ls_wR_factor_gt     0.1063
_refine_ls_wR_factor_ref     0.1257
_refine_ls_goodness_of_fit_ref     0.950
_refine_ls_restrained_S_all     0.950
_refine_ls_number_reflns     6180
_refine_ls_number_parameters     420
_refine_ls_number_restraints     4
_refine_ls_hydrogen_treatment     mixed
_refine_ls_weighting_scheme     calc
_refine_ls_weighting_details
         'calc w=1/[\s^2^(Fo^2^)+(0.0671P)^2^+0.6988P] where P=(Fo^2^+2Fc^2^)/3'
_atom_sites_solution_hydrogens     geom
_atom_sites_solution_primary     direct
_atom_sites_solution_secondary     difmap
_refine_ls_shift/su_max     0.001
_refine_ls_shift/su_mean     <0.001
_refine_diff_density_max     0.607
_refine_diff_density_min     -0.261
_refine_ls_extinction_method     none
_refine_ls_extinction_coef     ?
loop_
    _atom_type_symbol
    _atom_type_description
    _atom_type_scat_dispersion_real
    _atom_type_scat_dispersion_imag
    _atom_type_scat_source
    'C' 'C' 0.0033 0.0016
                         'International Tables Vol C Tables 4.2.6.8 and 6.1.1.4'
    'H' 'H' 0.0000 0.0000
                         'International Tables Vol C Tables 4.2.6.8 and 6.1.1.4'
    'N' 'N' 0.0061 0.0033
                         'International Tables Vol C Tables 4.2.6.8 and 6.1.1.4'
    'O' 'O' 0.0106 0.0060
                         'International Tables Vol C Tables 4.2.6.8 and 6.1.1.4'
    'Mn' 'Mn' 0.3368 0.7283
                         'International Tables Vol C Tables 4.2.6.8 and 6.1.1.4'
_computing_data_collection     'SMART (Bruker, 2001)'
_computing_cell_refinement     'SAINT (Bruker, 2001)'
_computing_data_reduction     'SAINT (Bruker, 2001)'
_computing_structure_solution     'SHELXS97 (Sheldrick, 2008)'
_computing_structure_refinement     'SHELXL97 (Sheldrick, 2008)'
_computing_molecular_graphics     'X-SEED (Barbour, 2001)'
_computing_publication_material     'publCIF (Westrip, 2010)'
loop_
    _atom_site_type_symbol
    _atom_site_label
    _atom_site_fract_x
    _atom_site_fract_y
    _atom_site_fract_z
    _atom_site_U_iso_or_equiv
    _atom_site_adp_type
    _atom_site_calc_flag
    _atom_site_refinement_flags
    _atom_site_occupancy
    _atom_site_disorder_assembly
    _atom_site_disorder_group
    Mn Mn1 0.48864(4) 0.33824(4) 0.74033(3) 0.03787(13) Uani d . 1 . .
    O O1 0.8779(2) 0.7680(2) 0.9910(2) 0.0715(6) Uani d . 1 . .
    O O2 0.66584(18) 0.5205(2) 0.84440(17) 0.0580(5) Uani d . 1 . .
    O O3 0.26092(19) 0.2002(2) 0.67083(16) 0.0536(5) Uani d . 1 . .
    O O4 0.5776(2) 0.0564(2) 0.90415(16) 0.0584(5) Uani d . 1 . .
    O O5 0.51399(19) 0.21270(19) 0.81422(15) 0.0510(5) Uani d . 1 . .
    O O6 0.4817(2) 0.4103(2) 0.59584(16) 0.0565(5) Uani d . 1 . .
    O O7 0.2100(4) 0.2105(4) 0.3397(3) 0.1265(12) Uani d . 1 . .
    O O1W 0.1448(3) 0.0178(3) 0.4351(2) 0.0872(8) Uani d D 1 . .
    H H1W1 0.168(4) 0.059(4) 0.5069(9) 0.105 Uiso d D 1 . .
    H H1W2 0.153(4) 0.084(3) 0.413(3) 0.105 Uiso d D 1 . .
    N N1 0.5167(2) 0.5882(2) 0.90994(18) 0.0448(5) Uani d . 1 . .
    N N2 0.4257(2) 0.4610(2) 0.83192(18) 0.0429(5) Uani d . 1 . .
    N N3 0.0846(2) 0.2401(3) 0.7046(2) 0.0530(6) Uani d D 1 . .
    H H3 0.017(2) 0.1608(18) 0.660(2) 0.064 Uiso d D 1 . .
    N N4 0.6060(2) 0.1576(2) 0.67171(17) 0.0406(5) Uani d . 1 . .
    N N5 0.5641(2) 0.2372(2) 0.64017(17) 0.0406(5) Uani d . 1 . .
    N N6 0.5591(2) 0.3727(3) 0.4406(2) 0.0527(6) Uani d D 1 . .
    H H6 0.544(3) 0.430(3) 0.418(2) 0.063 Uiso d D 1 . .
    N N7 0.1231(3) 0.3539(4) 0.3902(3) 0.0870(10) Uani d . 1 . .
    C C1 0.9606(4) 0.8932(4) 1.0792(3) 0.0838(11) Uani d . 1 . .
    H H1 1.0543 0.9406 1.0972 0.101 Uiso calc R 1 . .
    C C2 0.8913(4) 0.9391(4) 1.1360(3) 0.0743(10) Uani d . 1 . .
    H H2 0.9261 1.0217 1.1989 0.089 Uiso calc R 1 . .
    C C3 0.7542(3) 0.8375(3) 1.0817(2) 0.0543(7) Uani d . 1 . .
    H H3A 0.6805 0.8401 1.1019 0.065 Uiso calc R 1 . .
    C C4 0.7501(3) 0.7363(3) 0.9952(2) 0.0473(6) Uani d . 1 . .
    C C5 0.6409(3) 0.6055(3) 0.9102(2) 0.0425(6) Uani d . 1 . .
    C C6 0.2148(3) 0.2725(3) 0.7204(2) 0.0456(6) Uani d . 1 . .
    C C7 0.2962(2) 0.4144(3) 0.8083(2) 0.0421(6) Uani d . 1 . .
    C C8 0.2058(3) 0.4627(3) 0.8430(2) 0.0447(6) Uani d . 1 . .
    C C9 0.2232(3) 0.5855(3) 0.9194(2) 0.0553(7) Uani d . 1 . .
    H H9 0.3090 0.6589 0.9636 0.066 Uiso calc R 1 . .
    C C10 0.1083(4) 0.5958(4) 0.9281(3) 0.0682(9) Uani d . 1 . .
    H H10 0.1169 0.6778 0.9779 0.082 Uiso calc R 1 . .
    C C11 -0.0186(3) 0.4850(4) 0.8634(3) 0.0709(9) Uani d . 1 . .
    H H11 -0.0939 0.4938 0.8718 0.085 Uiso calc R 1 . .
    C C12 -0.0379(3) 0.3611(4) 0.7864(3) 0.0623(8) Uani d . 1 . .
    H H12 -0.1239 0.2875 0.7430 0.075 Uiso calc R 1 . .
    C C13 0.0758(3) 0.3521(3) 0.7773(2) 0.0487(6) Uani d . 1 . .
    C C14 0.6181(3) -0.0311(4) 0.9250(3) 0.0682(9) Uani d . 1 . .
    H H14 0.6078 -0.0587 0.9841 0.082 Uiso calc R 1 . .
    C C15 0.6745(3) -0.0724(3) 0.8495(3) 0.0627(8) Uani d . 1 . .
    H H15 0.7100 -0.1317 0.8469 0.075 Uiso calc R 1 . .
    C C16 0.6695(3) -0.0079(3) 0.7746(3) 0.0524(7) Uani d . 1 . .
    H H16 0.7009 -0.0168 0.7127 0.063 Uiso calc R 1 . .
    C C17 0.6104(3) 0.0691(3) 0.8102(2) 0.0441(6) Uani d . 1 . .
    C C18 0.5727(2) 0.1531(3) 0.7664(2) 0.0397(5) Uani d . 1 . .
    C C19 0.5330(3) 0.3554(3) 0.5333(2) 0.0459(6) Uani d . 1 . .
    C C20 0.5793(2) 0.2607(3) 0.5509(2) 0.0422(6) Uani d . 1 . .
    C C21 0.6341(2) 0.2229(3) 0.4619(2) 0.0436(6) Uani d . 1 . .
    C C22 0.6909(3) 0.1385(3) 0.4341(2) 0.0526(7) Uani d . 1 . .
    H H22 0.7013 0.0916 0.4779 0.063 Uiso calc R 1 . .
    C C23 0.7322(3) 0.1256(3) 0.3391(3) 0.0636(8) Uani d . 1 . .
    H H23 0.7696 0.0683 0.3182 0.076 Uiso calc R 1 . .
    C C24 0.7183(3) 0.1973(3) 0.2746(3) 0.0660(9) Uani d . 1 . .
    H H24 0.7475 0.1876 0.2116 0.079 Uiso calc R 1 . .
    C C25 0.6621(3) 0.2828(3) 0.3020(2) 0.0600(8) Uani d . 1 . .
    H H25 0.6531 0.3307 0.2588 0.072 Uiso calc R 1 . .
    C C26 0.6202(3) 0.2940(3) 0.3953(2) 0.0479(6) Uani d . 1 . .
    C C27 0.1768(6) 0.2935(6) 0.3242(4) 0.121(2) Uani d . 1 . .
    H H27 0.1900 0.3152 0.2627 0.145 Uiso calc R 1 . .
    C C28 0.1071(5) 0.3253(5) 0.4865(4) 0.1004(13) Uani d . 1 . .
    H H28A 0.1883 0.3317 0.5249 0.151 Uiso calc R 1 . .
    H H28B 0.0329 0.2329 0.4643 0.151 Uiso calc R 1 . .
    H H28C 0.0892 0.3919 0.5356 0.151 Uiso calc R 1 . .
    C C29 0.0825(5) 0.4465(6) 0.3654(6) 0.167(3) Uani d . 1 . .
    H H29A 0.1070 0.4600 0.3013 0.251 Uiso calc R 1 . .
    H H29B 0.1269 0.5348 0.4286 0.251 Uiso calc R 1 . .
    H H29C -0.0137 0.4067 0.3498 0.251 Uiso calc R 1 . .
loop_
    _atom_site_aniso_label
    _atom_site_aniso_U_11
    _atom_site_aniso_U_22
    _atom_site_aniso_U_33
    _atom_site_aniso_U_12
    _atom_site_aniso_U_13
    _atom_site_aniso_U_23
    Mn1 0.0398(2) 0.0382(2) 0.0430(2) 0.02413(17) 0.01540(16) 0.01709(17)
    O1 0.0411(11) 0.0745(15) 0.0855(16) 0.0201(11) 0.0176(11) 0.0284(13)
    O2 0.0464(11) 0.0552(12) 0.0704(13) 0.0277(10) 0.0209(10) 0.0174(10)
    O3 0.0535(11) 0.0492(11) 0.0541(11) 0.0263(10) 0.0129(9) 0.0159(9)
    O4 0.0677(13) 0.0746(14) 0.0528(11) 0.0411(11) 0.0250(10) 0.0384(11)
    O5 0.0597(12) 0.0580(12) 0.0510(11) 0.0368(10) 0.0260(9) 0.0261(9)
    O6 0.0698(13) 0.0656(13) 0.0609(12) 0.0460(11) 0.0292(10) 0.0358(10)
    O7 0.142(3) 0.114(3) 0.128(3) 0.064(3) 0.058(2) 0.046(2)
    O1W 0.0866(18) 0.0680(17) 0.0727(16) 0.0291(15) 0.0095(15) 0.0053(14)
    N1 0.0402(12) 0.0448(12) 0.0470(12) 0.0196(10) 0.0124(10) 0.0178(10)
    N2 0.0416(12) 0.0447(12) 0.0466(12) 0.0214(10) 0.0145(10) 0.0229(10)
    N3 0.0407(13) 0.0551(15) 0.0554(14) 0.0178(11) 0.0092(11) 0.0235(12)
    N4 0.0418(11) 0.0421(11) 0.0465(12) 0.0237(10) 0.0160(10) 0.0231(10)
    N5 0.0397(11) 0.0404(11) 0.0451(12) 0.0202(9) 0.0126(9) 0.0210(10)
    N6 0.0615(15) 0.0576(15) 0.0560(14) 0.0335(13) 0.0234(12) 0.0355(12)
    N7 0.079(2) 0.084(2) 0.085(2) 0.0233(18) 0.0087(18) 0.049(2)
    C1 0.0438(18) 0.078(3) 0.087(3) 0.0036(18) -0.0034(18) 0.030(2)
    C2 0.069(2) 0.066(2) 0.0570(19) 0.0151(19) 0.0051(17) 0.0179(17)
    C3 0.0555(17) 0.0529(17) 0.0463(15) 0.0199(14) 0.0113(13) 0.0217(14)
    C4 0.0381(14) 0.0519(16) 0.0537(16) 0.0186(13) 0.0130(12) 0.0293(14)
    C5 0.0421(14) 0.0472(15) 0.0461(14) 0.0236(12) 0.0169(12) 0.0247(12)
    C6 0.0444(15) 0.0486(15) 0.0451(14) 0.0218(13) 0.0115(12) 0.0232(12)
    C7 0.0395(14) 0.0490(15) 0.0429(14) 0.0227(12) 0.0142(11) 0.0230(12)
    C8 0.0444(14) 0.0575(16) 0.0436(14) 0.0278(13) 0.0202(12) 0.0277(13)
    C9 0.0586(18) 0.0660(19) 0.0513(16) 0.0362(16) 0.0243(14) 0.0247(15)
    C10 0.078(2) 0.091(3) 0.065(2) 0.057(2) 0.0374(18) 0.0368(19)
    C11 0.066(2) 0.111(3) 0.074(2) 0.060(2) 0.0384(19) 0.053(2)
    C12 0.0468(17) 0.091(2) 0.068(2) 0.0381(17) 0.0243(15) 0.0469(19)
    C13 0.0437(15) 0.0616(17) 0.0506(15) 0.0265(14) 0.0180(12) 0.0323(14)
    C14 0.072(2) 0.089(2) 0.072(2) 0.046(2) 0.0239(18) 0.057(2)
    C15 0.0578(18) 0.071(2) 0.083(2) 0.0394(17) 0.0218(17) 0.0483(18)
    C16 0.0476(15) 0.0591(17) 0.0627(17) 0.0307(14) 0.0193(13) 0.0321(15)
    C17 0.0415(14) 0.0490(15) 0.0423(14) 0.0198(12) 0.0122(11) 0.0231(12)
    C18 0.0350(13) 0.0412(13) 0.0425(13) 0.0183(11) 0.0104(11) 0.0173(11)
    C19 0.0464(15) 0.0496(15) 0.0485(15) 0.0245(13) 0.0168(12) 0.0261(13)
    C20 0.0407(14) 0.0415(14) 0.0453(14) 0.0186(12) 0.0126(11) 0.0215(12)
    C21 0.0404(14) 0.0412(14) 0.0419(14) 0.0147(12) 0.0107(11) 0.0164(11)
    C22 0.0488(16) 0.0487(16) 0.0565(17) 0.0224(13) 0.0163(13) 0.0184(13)
    C23 0.0587(19) 0.0578(19) 0.0639(19) 0.0257(16) 0.0237(16) 0.0138(16)
    C24 0.063(2) 0.067(2) 0.0546(18) 0.0222(17) 0.0278(16) 0.0187(16)
    C25 0.0611(19) 0.0615(19) 0.0511(17) 0.0201(16) 0.0219(15) 0.0280(15)
    C26 0.0439(15) 0.0442(15) 0.0494(15) 0.0154(12) 0.0137(12) 0.0205(12)
    C27 0.110(4) 0.114(4) 0.074(3) 0.001(3) 0.023(3) 0.038(3)
    C28 0.109(3) 0.104(3) 0.104(3) 0.054(3) 0.036(3) 0.057(3)
    C29 0.112(4) 0.115(4) 0.229(7) 0.015(3) -0.044(4) 0.113(5)
_geom_special_details
;
 All esds (except the esd in the dihedral angle between two l.s. planes)
 are estimated using the full covariance matrix.  The cell esds are taken
 into account individually in the estimation of esds in distances, angles
 and torsion angles; correlations between esds in cell parameters are only
 used when they are defined by crystal symmetry.  An approximate (isotropic)
 treatment of cell esds is used for estimating esds involving l.s. planes.
;
loop_
    _geom_bond_atom_site_label_1
    _geom_bond_atom_site_label_2
    _geom_bond_site_symmetry_2
    _geom_bond_distance
    _geom_bond_publ_flag
    Mn1 N2 . 2.016(2) y
    Mn1 N5 . 2.023(2) y
    Mn1 O5 . 2.0667(18) y
    Mn1 O2 . 2.076(2) y
    Mn1 O3 . 2.2676(19) y
    Mn1 O6 . 2.2998(19) y
    O1 C1 . 1.364(4) ?
    O1 C4 . 1.367(3) ?
    O2 C5 . 1.261(3) ?
    O3 C6 . 1.243(3) ?
    O4 C14 . 1.359(4) ?
    O4 C17 . 1.372(3) ?
    O5 C18 . 1.255(3) ?
    O6 C19 . 1.249(3) ?
    O7 C27 . 1.231(7) ?
    O1W H1W1 . 0.860(10)
                       ?
    O1W H1W2 . 0.860(10)
                       ?
    N1 N2 . 1.341(3) ?
    N1 C5 . 1.353(3) ?
    N2 C7 . 1.301(3) ?
    N3 C6 . 1.346(3) ?
    N3 C13 . 1.411(4) ?
    N3 H3 . 0.860(10)
                    ?
    N4 N5 . 1.343(3) ?
    N4 C18 . 1.361(3) ?
    N5 C20 . 1.301(3) ?
    N6 C19 . 1.348(3) ?
    N6 C26 . 1.415(4) ?
    N6 H6 . 0.870(10)
                    ?
    N7 C27 . 1.330(7) ?
    N7 C28 . 1.419(5) ?
    N7 C29 . 1.438(5) ?
    C1 C2 . 1.325(5) ?
    C1 H1 . 0.93 ?
    C2 C3 . 1.408(4) ?
    C2 H2 . 0.93 ?
    C3 C4 . 1.342(4) ?
    C3 H3A . 0.93 ?
    C4 C5 . 1.448(4) ?
    C6 C7 . 1.470(4) ?
    C7 C8 . 1.437(3) ?
    C8 C9 . 1.381(4) ?
    C8 C13 . 1.404(4) ?
    C9 C10 . 1.391(4) ?
    C9 H9 . 0.93 ?
    C10 C11 . 1.381(5) ?
    C10 H10 . 0.93 ?
    C11 C12 . 1.385(5) ?
    C11 H11 . 0.93 ?
    C12 C13 . 1.371(4) ?
    C12 H12 . 0.93 ?
    C14 C15 . 1.336(5) ?
    C14 H14 . 0.93 ?
    C15 C16 . 1.413(4) ?
    C15 H15 . 0.93 ?
    C16 C17 . 1.350(4) ?
    C16 H16 . 0.93 ?
    C17 C18 . 1.446(3) ?
    C19 C20 . 1.466(4) ?
    C20 C21 . 1.443(4) ?
    C21 C22 . 1.379(4) ?
    C21 C26 . 1.407(4) ?
    C22 C23 . 1.385(4) ?
    C22 H22 . 0.93 ?
    C23 C24 . 1.391(5) ?
    C23 H23 . 0.93 ?
    C24 C25 . 1.383(4) ?
    C24 H24 . 0.93 ?
    C25 C26 . 1.369(4) ?
    C25 H25 . 0.93 ?
    C27 H27 . 0.93 ?
    C28 H28A . 0.96 ?
    C28 H28B . 0.96 ?
    C28 H28C . 0.96 ?
    C29 H29A . 0.96 ?
    C29 H29B . 0.96 ?
    C29 H29C . 0.96 ?
loop_
    _geom_angle_atom_site_label_1
    _geom_angle_atom_site_label_2
    _geom_angle_atom_site_label_3
    _geom_angle_site_symmetry_1
    _geom_angle_site_symmetry_3
    _geom_angle
    _geom_angle_publ_flag
    N2 Mn1 N5 . . 171.59(8) ?
    N2 Mn1 O5 . . 111.99(8) ?
    N5 Mn1 O5 . . 75.50(7) ?
    N2 Mn1 O2 . . 75.65(8) ?
    N5 Mn1 O2 . . 100.19(8) ?
    O5 Mn1 O2 . . 96.41(8) ?
    N2 Mn1 O3 . . 78.39(8) ?
    N5 Mn1 O3 . . 105.49(8) ?
    O5 Mn1 O3 . . 93.69(7) ?
    O2 Mn1 O3 . . 154.03(7) ?
    N2 Mn1 O6 . . 95.06(8) ?
    N5 Mn1 O6 . . 77.73(7) ?
    O5 Mn1 O6 . . 152.77(7) ?
    O2 Mn1 O6 . . 93.09(8) ?
    O3 Mn1 O6 . . 88.68(7) ?
    C1 O1 C4 . . 104.9(3) ?
    C5 O2 Mn1 . . 110.94(16) ?
    C6 O3 Mn1 . . 105.12(16) ?
    C14 O4 C17 . . 105.7(2) ?
    C18 O5 Mn1 . . 111.41(15) ?
    C19 O6 Mn1 . . 105.01(15) ?
    H1W1 O1W H1W2 . . 103(4) ?
    N2 N1 C5 . . 107.4(2) ?
    C7 N2 N1 . . 122.6(2) ?
    C7 N2 Mn1 . . 117.46(18) ?
    N1 N2 Mn1 . . 119.86(16) ?
    C6 N3 C13 . . 110.2(2) ?
    C6 N3 H3 . . 124(2) ?
    C13 N3 H3 . . 125(2) ?
    N5 N4 C18 . . 107.04(19) ?
    C20 N5 N4 . . 122.4(2) ?
    C20 N5 Mn1 . . 117.93(17) ?
    N4 N5 Mn1 . . 119.52(15) ?
    C19 N6 C26 . . 110.0(2) ?
    C19 N6 H6 . . 122(2) ?
    C26 N6 H6 . . 128(2) ?
    C27 N7 C28 . . 118.5(4) ?
    C27 N7 C29 . . 121.1(5) ?
    C28 N7 C29 . . 120.5(5) ?
    C2 C1 O1 . . 111.8(3) ?
    C2 C1 H1 . . 124.1 ?
    O1 C1 H1 . . 124.1 ?
    C1 C2 C3 . . 106.0(3) ?
    C1 C2 H2 . . 127.0 ?
    C3 C2 H2 . . 127.0 ?
    C4 C3 C2 . . 106.9(3) ?
    C4 C3 H3A . . 126.5 ?
    C2 C3 H3A . . 126.5 ?
    C3 C4 O1 . . 110.3(2) ?
    C3 C4 C5 . . 133.2(3) ?
    O1 C4 C5 . . 116.5(2) ?
    O2 C5 N1 . . 126.0(2) ?
    O2 C5 C4 . . 120.4(2) ?
    N1 C5 C4 . . 113.6(2) ?
    O3 C6 N3 . . 128.2(3) ?
    O3 C6 C7 . . 125.2(2) ?
    N3 C6 C7 . . 106.6(2) ?
    N2 C7 C8 . . 138.1(3) ?
    N2 C7 C6 . . 113.7(2) ?
    C8 C7 C6 . . 108.2(2) ?
    C9 C8 C13 . . 120.6(3) ?
    C9 C8 C7 . . 134.3(3) ?
    C13 C8 C7 . . 105.0(2) ?
    C8 C9 C10 . . 117.8(3) ?
    C8 C9 H9 . . 121.1 ?
    C10 C9 H9 . . 121.1 ?
    C11 C10 C9 . . 120.4(3) ?
    C11 C10 H10 . . 119.8 ?
    C9 C10 H10 . . 119.8 ?
    C10 C11 C12 . . 122.4(3) ?
    C10 C11 H11 . . 118.8 ?
    C12 C11 H11 . . 118.8 ?
    C13 C12 C11 . . 116.9(3) ?
    C13 C12 H12 . . 121.6 ?
    C11 C12 H12 . . 121.6 ?
    C12 C13 C8 . . 121.7(3) ?
    C12 C13 N3 . . 128.3(3) ?
    C8 C13 N3 . . 110.0(2) ?
    C15 C14 O4 . . 111.3(3) ?
    C15 C14 H14 . . 124.3 ?
    O4 C14 H14 . . 124.3 ?
    C14 C15 C16 . . 106.3(3) ?
    C14 C15 H15 . . 126.9 ?
    C16 C15 H15 . . 126.9 ?
    C17 C16 C15 . . 106.8(3) ?
    C17 C16 H16 . . 126.6 ?
    C15 C16 H16 . . 126.6 ?
    C16 C17 O4 . . 109.9(2) ?
    C16 C17 C18 . . 132.7(2) ?
    O4 C17 C18 . . 117.3(2) ?
    O5 C18 N4 . . 125.9(2) ?
    O5 C18 C17 . . 120.5(2) ?
    N4 C18 C17 . . 113.6(2) ?
    O6 C19 N6 . . 127.8(2) ?
    O6 C19 C20 . . 125.0(2) ?
    N6 C19 C20 . . 107.2(2) ?
    N5 C20 C21 . . 138.0(2) ?
    N5 C20 C19 . . 114.3(2) ?
    C21 C20 C19 . . 107.7(2) ?
    C22 C21 C26 . . 120.3(2) ?
    C22 C21 C20 . . 134.3(2) ?
    C26 C21 C20 . . 105.4(2) ?
    C21 C22 C23 . . 118.1(3) ?
    C21 C22 H22 . . 121.0 ?
    C23 C22 H22 . . 121.0 ?
    C22 C23 C24 . . 120.9(3) ?
    C22 C23 H23 . . 119.6 ?
    C24 C23 H23 . . 119.6 ?
    C25 C24 C23 . . 121.5(3) ?
    C25 C24 H24 . . 119.2 ?
    C23 C24 H24 . . 119.2 ?
    C26 C25 C24 . . 117.4(3) ?
    C26 C25 H25 . . 121.3 ?
    C24 C25 H25 . . 121.3 ?
    C25 C26 C21 . . 121.9(3) ?
    C25 C26 N6 . . 128.5(3) ?
    C21 C26 N6 . . 109.6(2) ?
    O7 C27 N7 . . 123.8(5) ?
    O7 C27 H27 . . 118.1 ?
    N7 C27 H27 . . 118.1 ?
    N7 C28 H28A . . 109.5 ?
    N7 C28 H28B . . 109.5 ?
    H28A C28 H28B . . 109.5 ?
    N7 C28 H28C . . 109.5 ?
    H28A C28 H28C . . 109.5 ?
    H28B C28 H28C . . 109.5 ?
    N7 C29 H29A . . 109.5 ?
    N7 C29 H29B . . 109.5 ?
    H29A C29 H29B . . 109.5 ?
    N7 C29 H29C . . 109.5 ?
    H29A C29 H29C . . 109.5 ?
    H29B C29 H29C . . 109.5 ?
loop_
    _geom_torsion_atom_site_label_1
    _geom_torsion_atom_site_label_2
    _geom_torsion_atom_site_label_3
    _geom_torsion_atom_site_label_4
    _geom_torsion_site_symmetry_1
    _geom_torsion_site_symmetry_2
    _geom_torsion_site_symmetry_3
    _geom_torsion_site_symmetry_4
    _geom_torsion
    _geom_torsion_publ_flag
    N2 Mn1 O2 C5 . . . . 2.65(17) ?
    N5 Mn1 O2 C5 . . . . 175.17(17) ?
    O5 Mn1 O2 C5 . . . . -108.46(18) ?
    O3 Mn1 O2 C5 . . . . 3.8(3) ?
    O6 Mn1 O2 C5 . . . . 97.10(18) ?
    N2 Mn1 O3 C6 . . . . 3.01(16) ?
    N5 Mn1 O3 C6 . . . . -169.32(16) ?
    O5 Mn1 O3 C6 . . . . 114.71(16) ?
    O2 Mn1 O3 C6 . . . . 1.9(3) ?
    O6 Mn1 O3 C6 . . . . -92.44(17) ?
    N2 Mn1 O5 C18 . . . . -169.67(16) ?
    N5 Mn1 O5 C18 . . . . 6.30(17) ?
    O2 Mn1 O5 C18 . . . . -92.60(17) ?
    O3 Mn1 O5 C18 . . . . 111.36(17) ?
    O6 Mn1 O5 C18 . . . . 17.1(3) ?
    N2 Mn1 O6 C19 . . . . 172.82(18) ?
    N5 Mn1 O6 C19 . . . . -2.79(17) ?
    O5 Mn1 O6 C19 . . . . -13.5(3) ?
    O2 Mn1 O6 C19 . . . . 96.97(18) ?
    O3 Mn1 O6 C19 . . . . -108.96(18) ?
    C5 N1 N2 C7 . . . . -177.6(2) ?
    C5 N1 N2 Mn1 . . . . -0.9(3) ?
    O5 Mn1 N2 C7 . . . . -92.86(19) ?
    O2 Mn1 N2 C7 . . . . 175.9(2) ?
    O3 Mn1 N2 C7 . . . . -3.56(18) ?
    O6 Mn1 N2 C7 . . . . 84.04(19) ?
    O5 Mn1 N2 N1 . . . . 90.30(18) ?
    O2 Mn1 N2 N1 . . . . -0.89(17) ?
    O3 Mn1 N2 N1 . . . . 179.61(18) ?
    O6 Mn1 N2 N1 . . . . -92.79(18) ?
    C18 N4 N5 C20 . . . . -179.0(2) ?
    C18 N4 N5 Mn1 . . . . 6.2(2) ?
    O5 Mn1 N5 C20 . . . . 177.8(2) ?
    O2 Mn1 N5 C20 . . . . -88.14(19) ?
    O3 Mn1 N5 C20 . . . . 87.97(19) ?
    O6 Mn1 N5 C20 . . . . 2.83(18) ?
    O5 Mn1 N5 N4 . . . . -7.14(16) ?
    O2 Mn1 N5 N4 . . . . 86.91(18) ?
    O3 Mn1 N5 N4 . . . . -96.98(17) ?
    O6 Mn1 N5 N4 . . . . 177.88(18) ?
    C4 O1 C1 C2 . . . . -0.1(4) ?
    O1 C1 C2 C3 . . . . 0.0(4) ?
    C1 C2 C3 C4 . . . . 0.0(4) ?
    C2 C3 C4 O1 . . . . -0.1(3) ?
    C2 C3 C4 C5 . . . . 179.2(3) ?
    C1 O1 C4 C3 . . . . 0.1(3) ?
    C1 O1 C4 C5 . . . . -179.3(3) ?
    Mn1 O2 C5 N1 . . . . -4.7(3) ?
    Mn1 O2 C5 C4 . . . . 176.15(18) ?
    N2 N1 C5 O2 . . . . 3.9(3) ?
    N2 N1 C5 C4 . . . . -176.9(2) ?
    C3 C4 C5 O2 . . . . -172.0(3) ?
    O1 C4 C5 O2 . . . . 7.2(4) ?
    C3 C4 C5 N1 . . . . 8.7(4) ?
    O1 C4 C5 N1 . . . . -172.1(2) ?
    Mn1 O3 C6 N3 . . . . 176.3(2) ?
    Mn1 O3 C6 C7 . . . . -2.4(3) ?
    C13 N3 C6 O3 . . . . -179.2(3) ?
    C13 N3 C6 C7 . . . . -0.3(3) ?
    N1 N2 C7 C8 . . . . 1.0(5) ?
    Mn1 N2 C7 C8 . . . . -175.8(3) ?
    N1 N2 C7 C6 . . . . -179.9(2) ?
    Mn1 N2 C7 C6 . . . . 3.4(3) ?
    O3 C6 C7 N2 . . . . -0.3(4) ?
    N3 C6 C7 N2 . . . . -179.3(2) ?
    O3 C6 C7 C8 . . . . 179.1(2) ?
    N3 C6 C7 C8 . . . . 0.2(3) ?
    N2 C7 C8 C9 . . . . 0.4(5) ?
    C6 C7 C8 C9 . . . . -178.8(3) ?
    N2 C7 C8 C13 . . . . 179.3(3) ?
    C6 C7 C8 C13 . . . . 0.0(3) ?
    C13 C8 C9 C10 . . . . -0.5(4) ?
    C7 C8 C9 C10 . . . . 178.2(3) ?
    C8 C9 C10 C11 . . . . 1.2(5) ?
    C9 C10 C11 C12 . . . . -1.2(5) ?
    C10 C11 C12 C13 . . . . 0.4(5) ?
    C11 C12 C13 C8 . . . . 0.2(4) ?
    C11 C12 C13 N3 . . . . -178.6(3) ?
    C9 C8 C13 C12 . . . . -0.2(4) ?
    C7 C8 C13 C12 . . . . -179.2(2) ?
    C9 C8 C13 N3 . . . . 178.8(2) ?
    C7 C8 C13 N3 . . . . -0.2(3) ?
    C6 N3 C13 C12 . . . . 179.3(3) ?
    C6 N3 C13 C8 . . . . 0.3(3) ?
    C17 O4 C14 C15 . . . . 0.3(4) ?
    O4 C14 C15 C16 . . . . -0.3(4) ?
    C14 C15 C16 C17 . . . . 0.2(4) ?
    C15 C16 C17 O4 . . . . 0.0(3) ?
    C15 C16 C17 C18 . . . . -177.2(3) ?
    C14 O4 C17 C16 . . . . -0.1(3) ?
    C14 O4 C17 C18 . . . . 177.5(2) ?
    Mn1 O5 C18 N4 . . . . -5.7(3) ?
    Mn1 O5 C18 C17 . . . . 174.99(18) ?
    N5 N4 C18 O5 . . . . 0.0(3) ?
    N5 N4 C18 C17 . . . . 179.4(2) ?
    C16 C17 C18 O5 . . . . 177.8(3) ?
    O4 C17 C18 O5 . . . . 0.9(4) ?
    C16 C17 C18 N4 . . . . -1.6(4) ?
    O4 C17 C18 N4 . . . . -178.5(2) ?
    Mn1 O6 C19 N6 . . . . -175.7(2) ?
    Mn1 O6 C19 C20 . . . . 2.7(3) ?
    C26 N6 C19 O6 . . . . 178.8(3) ?
    C26 N6 C19 C20 . . . . 0.2(3) ?
    N4 N5 C20 C21 . . . . 0.2(5) ?
    Mn1 N5 C20 C21 . . . . 175.1(3) ?
    N4 N5 C20 C19 . . . . -177.3(2) ?
    Mn1 N5 C20 C19 . . . . -2.4(3) ?
    O6 C19 C20 N5 . . . . -0.6(4) ?
    N6 C19 C20 N5 . . . . 178.1(2) ?
    O6 C19 C20 C21 . . . . -178.9(3) ?
    N6 C19 C20 C21 . . . . -0.2(3) ?
    N5 C20 C21 C22 . . . . 2.7(6) ?
    C19 C20 C21 C22 . . . . -179.7(3) ?
    N5 C20 C21 C26 . . . . -177.5(3) ?
    C19 C20 C21 C26 . . . . 0.1(3) ?
    C26 C21 C22 C23 . . . . -0.5(4) ?
    C20 C21 C22 C23 . . . . 179.3(3) ?
    C21 C22 C23 C24 . . . . 0.9(4) ?
    C22 C23 C24 C25 . . . . -0.6(5) ?
    C23 C24 C25 C26 . . . . -0.1(5) ?
    C24 C25 C26 C21 . . . . 0.5(4) ?
    C24 C25 C26 N6 . . . . -179.5(3) ?
    C22 C21 C26 C25 . . . . -0.2(4) ?
    C20 C21 C26 C25 . . . . 180.0(2) ?
    C22 C21 C26 N6 . . . . 179.8(2) ?
    C20 C21 C26 N6 . . . . 0.0(3) ?
    C19 N6 C26 C25 . . . . 179.9(3) ?
    C19 N6 C26 C21 . . . . -0.1(3) ?
    C28 N7 C27 O7 . . . . 2.2(7) ?
    C29 N7 C27 O7 . . . . -178.0(5) ?
loop_
    _geom_hbond_atom_site_label_D
    _geom_hbond_atom_site_label_H
    _geom_hbond_atom_site_label_A
    _geom_hbond_site_symmetry_A
    _geom_hbond_distance_DH
    _geom_hbond_distance_HA
    _geom_hbond_distance_DA
    _geom_hbond_angle_DHA
    O1W H1W1 O3 . 0.860(10)
                          2.06(2) 2.896(3) 165(4)
    O1W H1W2 O7 . 0.860(10)
                          1.93(2) 2.762(5) 161(4)
    N3 H3 O1W 2_556 0.860(10)
                            1.960(10)
                                    2.811(4) 176(3)
    N6 H6 O6 2_666 0.870(10)
                           2.050(10)
                                   2.899(3) 167(3)
