# Supplementary material for: Bis[N′-(2-oxo-1H-indol-3-ylidene)furan-2-carbohydrazidato-κ3 O,N′,O′]manganese(II) N,N-dimethyl­formide monosolvate monohydrate
Source: Acta Crystallogr Sect E Struct Rep Online. 2010 Oct 23;66(Pt 11):m1439. doi: 10.1107/S1600536810039516 (PMC3009305; doi:10.1107/S1600536810039516)
Supplement: Supplementary file 2 [file e-66-m1439-Isup2.hkl]

# 
# h,k,l, Fc-squared, Fo-squared, sigma(Fo-squared) and status flag 
# 
data_I
_shelx_title '  P-1' 
_shelx_refln_list_code          4 
_shelx_F_calc_maximum      225.33 
_exptl_crystal_F_000       674.00 
_reflns_d_resolution_high  0.7805 
 
loop_ 
 _symmetry_equiv_pos_as_xyz 
 'x, y, z' 
 '-x, -y, -z' 
 
_cell_length_a    11.4833 
_cell_length_b    11.5599 
_cell_length_c    13.1619 
_cell_angle_alpha 107.580 
_cell_angle_beta   97.800 
_cell_angle_gamma 115.159 
 
_shelx_F_squared_multiplier     1.000 
 
loop_ 
 _refln_index_h 
 _refln_index_k 
 _refln_index_l 
 _refln_F_squared_calc 
 _refln_F_squared_meas 
 _refln_F_squared_sigma 
 _refln_observed_status 
   1   0   0    12133.16     9897.94    179.69 o 
   2   0   0     2299.74     2709.84     17.06 o 
   3   0   0     1712.63     1901.66     13.21 o 
   4   0   0      152.50      197.87      4.76 o 
   5   0   0     1875.35     2044.03     16.63 o 
   6   0   0        5.12        4.85      1.92 o 
   7   0   0      338.63      342.69      6.23 o 
   8   0   0      314.79      308.19      7.81 o 
   9   0   0        9.88        7.62      5.96 o 
  10   0   0       75.60       67.28      7.49 o 
  11   0   0       81.04       92.27      8.37 o 
  12   0   0       20.42       30.38     11.70 o 
 -12   1   0       40.34       40.42     10.98 o 
 -11   1   0       29.23       19.64      6.00 o 
 -10   1   0      158.46      150.73      7.48 o 
  -9   1   0       74.02       72.84      4.62 o 
  -8   1   0      646.43      701.13      9.47 o 
  -7   1   0      610.29      639.03     10.42 o 
  -6   1   0     1169.28     1305.95     11.79 o 
  -5   1   0     1169.53     1270.38     10.84 o 
  -4   1   0      672.42      729.59      6.87 o 
  -3   1   0      224.22      282.94      3.48 o 
  -2   1   0     3655.55     3231.24     22.29 o 
  -1   1   0     2362.32     2284.43     17.94 o 
   0   1   0     2770.04     2772.29     28.85 o 
   1   1   0      965.85      793.64      6.00 o 
   2   1   0    31280.64    31116.16    177.04 o 
   3   1   0     5456.53     5579.65     34.15 o 
   4   1   0     2345.74     2392.43     17.24 o 
   5   1   0      313.47      265.60      6.96 o 
   6   1   0      127.06      117.99      4.62 o 
   7   1   0      469.00      476.75      7.65 o 
   8   1   0      179.91      192.24      7.45 o 
   9   1   0      100.06      101.84      8.10 o 
  10   1   0        1.72       -4.84      7.81 o 
  11   1   0        9.11       14.03     10.32 o 
  12   1   0       11.92       18.54     12.43 o 
 -12   2   0       34.47       36.35      9.74 o 
 -11   2   0      102.09       99.15     10.98 o 
 -10   2   0      220.39      208.70      6.37 o 
  -9   2   0      141.13      143.05      5.29 o 
  -8   2   0      127.93      129.87      4.60 o 
  -7   2   0       43.12       33.20      3.57 o 
  -6   2   0     1560.21     1616.32     14.27 o 
  -5   2   0      124.43      145.49      3.23 o 
  -4   2   0      337.84      316.58      4.70 o 
  -3   2   0      329.06      333.52      5.09 o 
  -2   2   0     2742.20     2392.89     32.53 o 
  -1   2   0       45.87       35.54      1.13 o 
   0   2   0     2338.64     2287.81     16.08 o 
   1   2   0     2046.68     2143.09     14.32 o 
   2   2   0      899.24      955.18      8.12 o 
   3   2   0     2864.24     2954.75     20.19 o 
   4   2   0     1198.52     1200.40     10.89 o 
   5   2   0      193.12      214.23      4.72 o 
   6   2   0       15.77       20.89      5.71 o 
   7   2   0       90.46       76.91      8.14 o 
   8   2   0      213.73      213.10      8.30 o 
   9   2   0        8.40        0.05      5.31 o 
  10   2   0       76.40      100.17     12.65 o 
  11   2   0       11.18        1.96     11.41 o 
 -13   3   0        2.53       -0.15     12.36 o 
 -12   3   0        1.97       -6.69     10.39 o 
 -11   3   0       32.80       20.14      7.12 o 
 -10   3   0        0.31       -2.11      5.67 o 
  -9   3   0       56.26       64.70     11.27 o 
  -8   3   0       82.62       83.34      4.69 o 
  -7   3   0        1.02       -0.13      2.13 o 
  -6   3   0      725.65      819.47      8.39 o 
  -5   3   0     4345.82     4383.03     28.04 o 
  -4   3   0       11.91        4.58      1.64 o 
  -3   3   0      572.58      633.02      7.84 o 
  -2   3   0      129.07      203.53      3.93 o 
  -1   3   0      462.76      539.12      5.11 o 
   0   3   0     1179.53     1294.06      9.88 o 
   1   3   0      313.44      361.11      6.65 o 
   2   3   0     7850.56     8463.95     55.75 o 
   3   3   0     4278.47     4295.14     30.12 o 
   4   3   0       99.49       76.08      3.44 o 
   5   3   0      121.29      121.30      4.23 o 
   6   3   0      534.31      557.37     14.25 o 
   7   3   0      754.29      713.30     30.06 o 
   8   3   0      115.83      128.28     10.29 o 
   9   3   0       45.57       35.25     10.69 o 
  10   3   0       21.45       21.95     11.63 o 
 -14   4   0        1.43        2.98     13.52 o 
 -13   4   0       17.49        6.61     11.70 o 
 -12   4   0       12.65       -1.54      6.10 o 
 -11   4   0      146.80      152.72      9.01 o 
 -10   4   0      145.27      157.56      7.21 o 
  -9   4   0      723.59      708.35     17.37 o 
  -8   4   0      336.03      306.84      6.46 o 
  -7   4   0      291.80      314.42      6.59 o 
  -6   4   0      528.62      575.82      9.30 o 
  -5   4   0      750.15      793.72     10.56 o 
  -4   4   0     1934.02     2084.14     19.48 o 
  -3   4   0      911.56      885.47     10.28 o 
  -2   4   0      259.47      285.50      3.82 o 
  -1   4   0      415.04      384.47      4.74 o 
   0   4   0        8.20       10.73      1.84 o 
   1   4   0      757.24      786.17      9.20 o 
   2   4   0     2353.91     2498.48     25.93 o 
   3   4   0       39.65       36.53      2.89 o 
   4   4   0      519.12      539.87      7.85 o 
   5   4   0      294.10      288.35      8.18 o 
   6   4   0        5.79        2.62      5.60 o 
   7   4   0        0.01       -4.98      4.98 o 
   8   4   0        0.16       -8.87      8.87 o 
   9   4   0       33.25       32.35     11.41 o 
  10   4   0        1.90        9.45     12.21 o 
 -14   5   0       14.96       27.69     13.59 o 
 -13   5   0       10.75       16.12      7.20 o 
 -12   5   0        0.10       -5.93      5.93 o 
 -11   5   0        9.00        6.23      5.44 o 
 -10   5   0       52.47       38.99      6.40 o 
  -9   5   0      167.24      166.29      6.85 o 
  -8   5   0      186.36      175.97      6.55 o 
  -7   5   0        0.02        4.21      2.98 o 
  -6   5   0       59.94       55.40      3.93 o 
  -5   5   0      775.82      760.49     10.69 o 
  -4   5   0      587.40      551.41     20.50 o 
  -3   5   0     1011.45      981.02     10.09 o 
  -2   5   0        7.19        4.49      1.45 o 
  -1   5   0      356.12      367.27      7.07 o 
   0   5   0      507.79      482.05      6.29 o 
   1   5   0      816.49      797.07      8.72 o 
   2   5   0       71.85       69.40      3.50 o 
   3   5   0       15.60        9.14      2.83 o 
   4   5   0       17.80       11.98      3.87 o 
   5   5   0       18.55       16.14      6.03 o 
   6   5   0        3.94        5.40      5.13 o 
   7   5   0       16.24       18.17      9.52 o 
   8   5   0        0.16       -2.25      9.89 o 
   9   5   0       25.45       35.47     12.94 o 
 -14   6   0        0.12       -7.91      7.91 o 
 -13   6   0        0.08        2.75      7.00 o 
 -12   6   0       35.59       21.74     13.45 o 
 -11   6   0       34.38       33.48      7.67 o 
 -10   6   0        6.39       -0.70      4.46 o 
  -9   6   0       96.19       83.42      5.79 o 
  -8   6   0      246.46      268.63      7.81 o 
  -7   6   0      587.04      588.53     10.64 o 
  -6   6   0      605.30      563.98      9.89 o 
  -5   6   0     1655.02     1804.05     27.66 o 
  -4   6   0     1686.16     1873.19     19.50 o 
  -3   6   0      279.06      242.92      4.43 o 
  -2   6   0      506.46      517.75      8.55 o 
  -1   6   0       16.50       26.87      2.47 o 
   0   6   0       78.28       72.83      3.36 o 
   1   6   0      333.33      382.94      8.00 o 
   2   6   0       50.94       53.93      3.60 o 
   3   6   0       44.96       42.52      6.91 o 
   4   6   0        2.60       -3.20      5.82 o 
   5   6   0        0.65       -9.83     16.14 o 
   6   6   0      162.94      151.34     12.65 o 
   7   6   0        1.37       13.16     10.76 o 
   8   6   0        9.72       -2.62     12.21 o 
 -14   7   0       42.21       23.90     16.28 o 
 -13   7   0       77.85      102.39      9.42 o 
 -12   7   0       26.34       19.72      6.62 o 
 -11   7   0        2.59        1.04      5.19 o 
 -10   7   0        0.90        0.80      5.71 o 
  -9   7   0       49.66       32.79      5.06 o 
  -8   7   0      356.25      384.95      9.38 o 
  -7   7   0      277.52      286.07     13.85 o 
  -6   7   0      446.98      430.72     11.70 o 
  -5   7   0      654.42      711.82     11.38 o 
  -4   7   0      706.34      640.57      7.53 o 
  -3   7   0      427.79      473.78      8.69 o 
  -2   7   0     1166.06     1210.62     13.37 o 
  -1   7   0      412.71      403.12      8.32 o 
   0   7   0      293.43      286.80      7.19 o 
   1   7   0        3.87        1.85      3.59 o 
   2   7   0      268.40      278.26     11.85 o 
   3   7   0       55.66       52.99      6.08 o 
   4   7   0        7.44       -0.29      5.43 o 
   5   7   0       35.75       20.86     10.39 o 
   6   7   0        0.39       -0.22     10.10 o 
   7   7   0        2.43       -8.21     12.36 o 
 -14   8   0       52.66       46.65     15.12 o 
 -13   8   0       37.94       28.15      7.56 o 
 -12   8   0       10.49        3.14      6.25 o 
 -11   8   0       13.40       18.47      5.68 o 
 -10   8   0      272.83      298.05      9.51 o 
  -9   8   0      554.46      532.73     11.87 o 
  -8   8   0       23.41       13.21      5.02 o 
  -7   8   0      176.60      193.22      9.41 o 
  -6   8   0        0.52        0.77      3.68 o 
  -5   8   0        0.01        1.04      3.36 o 
  -4   8   0       45.30       45.98      4.52 o 
  -3   8   0       22.53       20.60      4.00 o 
  -2   8   0        1.78       -0.10      2.80 o 
  -1   8   0        0.17       -2.95      2.95 o 
   0   8   0        1.93        0.63      3.69 o 
   1   8   0      105.79      103.12      6.76 o 
   2   8   0        0.18       -3.97      4.80 o 
   3   8   0      134.94      132.11      8.48 o 
   4   8   0        9.13        1.89     10.18 o 
   5   8   0        5.40        9.38     11.19 o 
   6   8   0        5.89      -12.58     12.65 o 
 -14   9   0       15.44        7.22      7.65 o 
 -13   9   0       28.90       13.15      6.85 o 
 -12   9   0        0.72       -3.26      5.90 o 
 -11   9   0       20.17        7.98      5.63 o 
 -10   9   0       47.05       40.20      5.99 o 
  -9   9   0      186.81      201.98      8.65 o 
  -8   9   0        2.08       -1.25      4.22 o 
  -7   9   0      631.03      651.46     12.69 o 
  -6   9   0      843.29      827.37     14.08 o 
  -5   9   0     1582.23     1658.37     20.74 o 
  -4   9   0      519.07      496.31     10.50 o 
  -3   9   0      407.50      399.35     10.07 o 
  -2   9   0      627.14      659.30      9.78 o 
  -1   9   0        7.91        6.84      3.94 o 
   0   9   0       61.22       73.98      6.81 o 
   1   9   0       40.11       25.95      8.00 o 
   2   9   0       29.98       33.52      6.72 o 
   3   9   0       81.61       80.32     13.08 o 
   4   9   0       30.59       23.48     12.58 o 
   5   9   0       23.68       36.56     13.88 o 
 -13  10   0       74.10       77.30     13.12 o 
 -12  10   0      163.10      156.36      8.87 o 
 -11  10   0      349.12      345.83     11.23 o 
 -10  10   0      255.74      254.41      9.61 o 
  -9  10   0       81.13       85.53      7.51 o 
  -8  10   0       40.17       41.18     12.87 o 
  -7  10   0       12.63        3.24      4.70 o 
  -6  10   0        0.74       -6.29      8.80 o 
  -5  10   0       11.14        3.80      4.72 o 
  -4  10   0       50.76       35.01      7.34 o 
  -3  10   0      602.72      649.44     12.81 o 
  -2  10   0      234.69      230.35      8.60 o 
  -1  10   0       32.01       27.70      5.93 o 
   0  10   0      108.10      104.30     17.19 o 
   1  10   0       71.82       60.35      8.09 o 
   2  10   0       64.05       57.72     13.45 o 
   3  10   0        0.78       -9.09     12.79 o 
 -13  11   0       48.52       42.60      8.15 o 
 -12  11   0       53.87       53.56     10.65 o 
 -11  11   0       89.52      114.81     13.70 o 
 -10  11   0       19.66       17.46      6.26 o 
  -9  11   0       27.77       43.84     10.10 o 
  -8  11   0        8.90        7.31      7.78 o 
  -7  11   0        6.15        1.91      5.29 o 
  -6  11   0       13.01       13.87      7.38 o 
  -5  11   0       16.05       20.00      5.47 o 
  -4  11   0       30.65       37.35     14.14 o 
  -3  11   0       18.06       14.74      5.91 o 
  -2  11   0       93.23      100.75     11.27 o 
  -1  11   0       32.87       20.64      8.43 o 
   0  11   0       10.24        6.91      9.09 o 
   1  11   0        4.68       -0.58     13.30 o 
   2  11   0        0.82        0.73     15.05 o 
 -12  12   0       22.38        8.77      7.48 o 
 -11  12   0       47.62       61.55      8.29 o 
 -10  12   0       59.54       61.03      8.06 o 
  -9  12   0       31.36       26.92      6.84 o 
  -8  12   0      123.56      119.28      8.04 o 
  -7  12   0      152.37      132.82      8.42 o 
  -6  12   0       92.19      119.67     17.77 o 
  -5  12   0       52.77       63.03      7.36 o 
  -4  12   0       13.89       14.24      6.65 o 
  -3  12   0       47.06       29.51     10.10 o 
  -2  12   0       48.32       39.25     10.32 o 
  -1  12   0       13.98       -0.07     10.03 o 
 -11  13   0       68.66       60.81      9.05 o 
 -10  13   0      129.19      144.16     17.30 o 
  -9  13   0      227.61      238.40     12.18 o 
  -8  13   0      182.58      206.46     17.81 o 
  -7  13   0      178.00      170.98      9.75 o 
  -6  13   0      104.83      110.30      9.78 o 
  -5  13   0      108.23      100.77      9.42 o 
  -4  13   0      143.11      163.70     14.68 o 
  -3  13   0       82.59       81.12     13.01 o 
  -2  13   0       49.73       50.52     13.30 o 
  -8  14   0       24.02       43.03     13.81 o 
  -7  14   0       22.19       15.90     11.12 o 
   5 -14   1       57.03       82.50     13.52 o 
   6 -14   1       67.94       69.35     13.01 o 
   7 -14   1       62.83       63.84      9.53 o 
   8 -14   1       23.02       14.96      8.23 o 
   9 -14   1       25.37       25.15      8.77 o 
   2 -13   1        0.50       -3.42     10.25 o 
   3 -13   1        0.10      -10.32     10.32 o 
   4 -13   1       13.11        9.96      9.81 o 
   5 -13   1        0.63       10.09      7.49 o 
   6 -13   1        7.43        4.61      8.69 o 
   7 -13   1        3.05        1.14      6.67 o 
   8 -13   1        4.87        4.20      7.10 o 
   9 -13   1        1.50        0.39      7.00 o 
  10 -13   1        0.40       -3.86      7.23 o 
  11 -13   1       29.13       23.32      8.15 o 
   0 -12   1        1.69       -9.01      9.74 o 
   1 -12   1       23.52        8.72      9.67 o 
   2 -12   1        0.45        4.36      8.94 o 
   3 -12   1       18.26       10.03      9.38 o 
   4 -12   1       43.29       36.82      6.96 o 
   5 -12   1      164.55      162.70      9.74 o 
   6 -12   1      153.59      148.71      8.25 o 
   7 -12   1      185.98      178.66      8.76 o 
   8 -12   1       80.63       98.31      8.34 o 
   9 -12   1       97.62       90.40     11.67 o 
  10 -12   1      153.30      168.60      9.21 o 
  11 -12   1      163.95      167.31      9.66 o 
  12 -12   1      108.31      102.80     21.33 o 
  -2 -11   1       47.61       30.75     13.38 o 
  -1 -11   1       88.90       83.94      9.63 o 
   0 -11   1      199.32      217.18     10.47 o 
   1 -11   1      133.04      143.49     12.07 o 
   2 -11   1        6.73        5.60      7.49 o 
   3 -11   1        4.07        2.95      5.47 o 
   4 -11   1        2.05        2.11      5.82 o 
   5 -11   1       67.65       70.87      6.76 o 
   6 -11   1      238.51      239.28     12.94 o 
   7 -11   1      167.07      156.49      7.84 o 
   8 -11   1       22.88       27.48     10.03 o 
   9 -11   1      229.89      218.94      9.25 o 
  10 -11   1       76.91       87.16      8.13 o 
  11 -11   1       75.54       63.36     13.56 o 
  12 -11   1      142.62      168.66      9.40 o 
  13 -11   1       73.97       72.31     17.74 o 
  -4 -10   1       15.93       32.35     14.83 o 
  -3 -10   1        6.30       -7.61      7.61 o 
  -2 -10   1        2.00       -1.78      6.92 o 
  -1 -10   1       34.25       36.88      6.88 o 
   0 -10   1        3.93        3.95      5.66 o 
   1 -10   1       30.12       19.10      5.74 o 
   2 -10   1      123.39      122.18      6.89 o 
   3 -10   1       42.97       43.15     10.21 o 
   4 -10   1       44.58       45.92      5.60 o 
   5 -10   1      183.24      173.91      7.32 o 
   6 -10   1       59.85       53.84      9.74 o 
   7 -10   1       18.36        9.41      7.01 o 
   8 -10   1      223.88      205.58      8.30 o 
   9 -10   1       11.49       10.36      5.07 o 
  10 -10   1        7.92       20.41      6.87 o 
  11 -10   1        9.14        3.03      5.58 o 
  12 -10   1        0.49       -2.19      6.11 o 
  13 -10   1       19.55       27.67      9.67 o 
  -5  -9   1       36.89       42.52     14.32 o 
  -4  -9   1       17.09       14.08      7.59 o 
  -3  -9   1        2.33       -2.26      6.45 o 
  -2  -9   1       21.97       23.13      6.26 o 
  -1  -9   1       21.74       13.54      5.59 o 
   0  -9   1      238.62      254.84     15.41 o 
   1  -9   1      194.44      188.57      5.97 o 
   2  -9   1      488.38      492.78      8.23 o 
   3  -9   1      299.53      290.99      8.24 o 
   4  -9   1      200.62      196.54      7.12 o 
   5  -9   1      198.80      175.69      7.08 o 
   6  -9   1        0.55       -3.85      3.85 o 
   7  -9   1       61.90       58.55      5.65 o 
   8  -9   1       19.94       16.36      4.60 o 
   9  -9   1        1.65       -4.19      4.19 o 
  10  -9   1       57.75       66.38     16.65 o 
  11  -9   1       12.87       12.79      5.53 o 
  12  -9   1       84.78       84.30     11.70 o 
  13  -9   1      101.63      129.63      9.92 o 
  14  -9   1       98.89      106.36     10.09 o 
  -6  -8   1       21.90        3.42     12.58 o 
  -5  -8   1       55.39       40.75      7.74 o 
  -4  -8   1       37.07       44.43      7.56 o 
  -3  -8   1       41.41       31.46      6.01 o 
  -2  -8   1      194.51      199.37      9.01 o 
  -1  -8   1        6.72       -1.43      4.31 o 
   0  -8   1      190.94      194.97      5.62 o 
   1  -8   1       76.20       63.63      4.27 o 
   2  -8   1      440.87      426.33      7.11 o 
   3  -8   1      370.45      346.78      6.29 o 
   4  -8   1      922.91     1016.35     14.27 o 
   5  -8   1      690.98      660.34     11.48 o 
   6  -8   1     1324.59     1333.41     17.77 o 
   7  -8   1     2042.61     2112.15     24.05 o 
   8  -8   1     1152.97     1149.54     16.98 o 
   9  -8   1      579.82      548.51     15.26 o 
  10  -8   1        6.89        8.00      4.73 o 
  11  -8   1        5.74        0.24      5.12 o 
  12  -8   1        4.36        8.46      6.06 o 
  13  -8   1       16.01       21.76      7.15 o 
  14  -8   1       28.76       35.07      8.34 o 
  -7  -7   1        5.89       -2.40     11.99 o 
  -6  -7   1       99.00       96.35      8.91 o 
  -5  -7   1       58.75       56.16      7.10 o 
  -4  -7   1       16.76       19.53      5.47 o 
  -3  -7   1      289.81      293.95      9.19 o 
  -2  -7   1       76.61       92.40     11.16 o 
  -1  -7   1      288.40      263.76      5.82 o 
   0  -7   1      351.01      344.42      6.25 o 
   1  -7   1      333.88      349.94      6.12 o 
   2  -7   1      823.09      802.25      9.11 o 
   3  -7   1       23.72       18.63      2.46 o 
   4  -7   1        5.98        9.21      3.69 o 
   5  -7   1       23.42       31.19      3.67 o 
   6  -7   1       48.24       38.22      4.09 o 
   7  -7   1       75.83       66.73      5.08 o 
   8  -7   1      387.97      390.78      9.50 o 
   9  -7   1       49.63       68.11     10.72 o 
  10  -7   1       25.16       13.57      4.86 o 
  11  -7   1      317.01      320.01     10.18 o 
  12  -7   1       68.75       83.21     11.96 o 
  13  -7   1       12.31       15.19      7.32 o 
  14  -7   1        5.80        0.03      8.13 o 
  -8  -6   1        0.16        7.05     12.14 o 
  -7  -6   1        0.07       -6.28      6.28 o 
  -6  -6   1        1.28       -2.85      5.73 o 
  -5  -6   1      125.98      108.04      6.98 o 
  -4  -6   1       45.90       49.47      5.53 o 
  -3  -6   1        1.86       -0.76      3.74 o 
  -2  -6   1        0.01       -1.88      2.49 o 
  -1  -6   1      309.25      294.33      5.51 o 
   0  -6   1      902.06      861.41      9.29 o 
   1  -6   1      502.20      504.71      6.67 o 
   2  -6   1      358.51      362.86      5.45 o 
   3  -6   1      532.69      514.16      8.85 o 
   4  -6   1      302.58      326.04      6.94 o 
   5  -6   1     2595.02     2758.34     26.06 o 
   6  -6   1      308.32      263.70      6.89 o 
   7  -6   1      240.12      260.98      7.27 o 
   8  -6   1     1152.38     1170.37     16.17 o 
   9  -6   1      703.37      693.42     12.70 o 
  10  -6   1      399.21      433.80     10.67 o 
  11  -6   1       67.30       78.03      7.40 o 
  12  -6   1       32.11       34.55     11.49 o 
  13  -6   1        2.31       -9.59     11.70 o 
  14  -6   1        2.64       18.26      8.64 o 
  -9  -5   1       12.76       17.23     12.14 o 
  -8  -5   1       25.56       30.98      7.13 o 
  -7  -5   1       41.88       46.12      7.05 o 
  -6  -5   1      355.57      340.94     10.03 o 
  -5  -5   1      100.07      102.04      6.45 o 
  -4  -5   1        6.37        7.30      3.69 o 
  -3  -5   1       29.51       30.08      6.01 o 
  -2  -5   1      127.56      134.62      5.65 o 
  -1  -5   1      836.43      895.82      9.07 o 
   0  -5   1      236.61      242.84      5.01 o 
   1  -5   1      226.76      265.72      4.89 o 
   2  -5   1      758.97      771.88      7.53 o 
   3  -5   1      225.15      219.10      3.61 o 
   4  -5   1     1227.51     1296.77     14.34 o 
   5  -5   1     2433.25     2412.28     22.95 o 
   6  -5   1      570.56      617.82     16.10 o 
   7  -5   1     3372.85     3516.37     32.28 o 
   8  -5   1     1207.82     1203.50     16.27 o 
   9  -5   1      503.70      489.36     10.46 o 
  10  -5   1      315.55      342.90     10.58 o 
  11  -5   1      261.80      227.94      8.67 o 
  12  -5   1      173.22      193.68      9.25 o 
  13  -5   1       24.98       20.33     11.12 o 
  14  -5   1        2.80       -6.18     12.94 o 
 -10  -4   1        8.33        5.09     11.70 o 
  -9  -4   1       76.98       83.14     15.30 o 
  -8  -4   1       38.17       15.80      7.63 o 
  -7  -4   1      566.09      549.87     12.40 o 
  -6  -4   1      374.00      365.80      9.68 o 
  -5  -4   1       13.77       11.60      3.86 o 
  -4  -4   1      152.42      157.94      4.27 o 
  -3  -4   1      223.35      214.94      4.39 o 
  -2  -4   1      842.50      961.30     14.08 o 
  -1  -4   1      114.23      116.13      3.92 o 
   0  -4   1        1.85       -0.51      1.24 o 
   1  -4   1     1297.33     1145.96      9.33 o 
   2  -4   1      170.27      177.33      3.00 o 
   3  -4   1      109.29      153.93      8.03 o 
   4  -4   1        0.50       -1.58      1.58 o 
   5  -4   1       99.98      108.38      4.16 o 
   6  -4   1      482.89      471.34      5.86 o 
   7  -4   1      161.33      170.64      4.16 o 
   8  -4   1       42.66       46.21      5.91 o 
   9  -4   1       89.43       93.09      6.01 o 
  10  -4   1       25.68       19.51      5.04 o 
  11  -4   1       10.83        4.65      5.60 o 
  12  -4   1        2.73       -3.84      6.13 o 
  13  -4   1        0.00       -4.29     11.63 o 
 -11  -3   1        5.21      -11.49     11.49 o 
 -10  -3   1       34.24       27.34      7.58 o 
  -9  -3   1        0.07       -3.62      5.86 o 
  -8  -3   1      134.15      148.47      7.91 o 
  -7  -3   1      509.20      489.72     20.46 o 
  -6  -3   1       39.57       29.12      4.47 o 
  -5  -3   1      199.83      191.81      4.68 o 
  -4  -3   1        7.48        3.44      2.23 o 
  -3  -3   1       63.53       51.65      3.64 o 
  -2  -3   1        3.90        2.50      2.04 o 
  -1  -3   1      282.57      290.51      3.83 o 
   0  -3   1      727.65      710.61      6.26 o 
   1  -3   1     1139.32     1092.74      8.31 o 
   2  -3   1     3232.08     3179.92     20.31 o 
   3  -3   1     1911.21     1814.78     16.37 o 
   4  -3   1       45.06       30.83      2.49 o 
   5  -3   1       20.82       23.68      3.67 o 
   6  -3   1      199.86      229.83      6.79 o 
   7  -3   1      477.28      474.18     10.22 o 
   8  -3   1      615.34      625.88     10.09 o 
   9  -3   1       16.09       17.29      4.62 o 
  10  -3   1      261.85      229.22      8.27 o 
  11  -3   1      166.75      165.32      8.19 o 
  12  -3   1       25.88       14.39     11.70 o 
 -11  -2   1       10.97        5.44     11.52 o 
 -10  -2   1        0.10       -4.28      6.05 o 
  -9  -2   1        2.90       -2.20      5.03 o 
  -8  -2   1      173.75      150.71     13.12 o 
  -7  -2   1       72.38       66.00      5.52 o 
  -6  -2   1      391.38      365.38      6.26 o 
  -5  -2   1      231.60      225.55      4.62 o 
  -4  -2   1     2102.00     2264.51     16.74 o 
  -3  -2   1      174.72      132.34      2.92 o 
  -2  -2   1     1779.03     1621.77     17.86 o 
  -1  -2   1     2574.31     2764.96     17.94 o 
   0  -2   1     9482.31     9338.00     54.97 o 
   1  -2   1     5623.14     6211.45     58.72 o 
   2  -2   1    10603.96    11180.62     65.95 o 
   3  -2   1      187.62      129.14      3.76 o 
   4  -2   1      702.98      707.69      8.87 o 
   5  -2   1       25.33       27.71      2.07 o 
   6  -2   1      361.49      405.98      5.92 o 
   7  -2   1     1034.19     1064.34     11.04 o 
   8  -2   1       23.67       14.95      2.89 o 
   9  -2   1      286.41      298.10      6.70 o 
  10  -2   1      553.04      544.50     10.69 o 
  11  -2   1        0.87       -0.15      7.63 o 
 -12  -1   1      116.20      128.30     14.97 o 
 -11  -1   1       92.88       89.61      8.53 o 
 -10  -1   1      132.04      118.84     12.76 o 
  -9  -1   1        6.29        9.85      6.80 o 
  -8  -1   1      137.26      135.62      6.58 o 
  -7  -1   1      363.85      367.06      8.68 o 
  -6  -1   1       55.63       50.91     10.61 o 
  -5  -1   1      338.06      355.11      5.31 o 
  -4  -1   1     6953.33     7295.33     44.22 o 
  -3  -1   1     1638.86     1805.80     13.27 o 
  -2  -1   1      866.77      976.48     16.72 o 
  -1  -1   1      309.25      417.19      4.83 o 
   0  -1   1     4719.31     4874.94     31.09 o 
   1  -1   1     1511.57     1805.12     11.80 o 
   2  -1   1     5185.41     5120.35     37.24 o 
   3  -1   1     1110.50     1230.73      9.33 o 
   4  -1   1      155.49      175.42      4.78 o 
   5  -1   1      252.47      302.30      4.85 o 
   6  -1   1       21.06       20.03      2.28 o 
   7  -1   1       95.11       83.08      3.76 o 
   8  -1   1        4.63        5.58      2.87 o 
   9  -1   1      465.53      467.13      8.36 o 
  10  -1   1       47.35       40.51      5.96 o 
  11  -1   1        7.25        6.46      6.08 o 
 -12   0   1       18.07        1.02      9.67 o 
 -11   0   1      138.74      139.16      8.69 o 
 -10   0   1      196.36      209.02      8.61 o 
  -9   0   1        6.98        3.57      4.19 o 
  -8   0   1      419.54      401.49      7.10 o 
  -7   0   1       12.80        8.73      2.42 o 
  -6   0   1      243.53      244.92      4.86 o 
  -5   0   1     1295.35     1351.90     11.51 o 
  -4   0   1      136.50       94.52      2.62 o 
  -3   0   1     7412.37     7178.01     45.87 o 
  -2   0   1     1666.48     1554.45     18.22 o 
  -1   0   1       54.06       55.78      1.57 o 
   1   0   1     1559.34     1443.03      9.84 o 
   2   0   1      249.38      215.89      3.51 o 
   3   0   1      350.41      389.34      4.61 o 
   4   0   1      568.31      558.39      6.32 o 
   5   0   1     1326.00     1365.44     12.00 o 
   6   0   1      222.71      224.03      9.87 o 
   7   0   1      112.87      106.74      5.89 o 
   8   0   1       44.89       44.79      5.00 o 
   9   0   1       51.59       42.91      9.09 o 
  10   0   1      138.84      127.36      8.10 o 
  11   0   1        2.07       -5.38      9.09 o 
  12   0   1        5.54       -6.76     11.27 o 
 -13   1   1        9.58       17.45     10.61 o 
 -12   1   1        1.10        5.96      9.01 o 
 -11   1   1       38.64       33.64      7.63 o 
 -10   1   1       92.26       99.28      6.81 o 
  -9   1   1      309.55      321.19      7.60 o 
  -8   1   1       40.72       42.60      7.64 o 
  -7   1   1      239.54      234.77      5.94 o 
  -6   1   1      690.81      660.82      7.72 o 
  -5   1   1      247.12      253.57      4.23 o 
  -4   1   1       19.48        4.82      1.43 o 
  -3   1   1      239.91      289.71      3.50 o 
  -2   1   1      394.08      487.93      4.22 o 
  -1   1   1       22.53       66.61      1.24 o 
   0   1   1     5737.23     5834.96     37.53 o 
   1   1   1    15596.02    16485.93     94.58 o 
   2   1   1    50771.63    52098.17    345.25 o 
   3   1   1     6587.74     6795.76     47.73 o 
   4   1   1     4073.85     4324.71     28.41 o 
   5   1   1      488.91      545.52      7.48 o 
   6   1   1       46.63       40.64      6.67 o 
   7   1   1      140.23      141.45      4.90 o 
   8   1   1       41.44       34.45      5.22 o 
   9   1   1       49.15       40.34      8.00 o 
  10   1   1       34.16       35.18      9.89 o 
  11   1   1       46.77       43.25     12.36 o 
 -13   2   1       74.31       69.27     12.28 o 
 -12   2   1       58.30       58.88     10.54 o 
 -11   2   1      153.90      147.78     11.49 o 
 -10   2   1       46.58       49.29      8.41 o 
  -9   2   1      755.98      774.33     10.24 o 
  -8   2   1      507.55      520.21      7.75 o 
  -7   2   1       33.90       37.42      6.90 o 
  -6   2   1     1594.59     1662.27     14.25 o 
  -5   2   1     2695.92     2922.55     32.85 o 
  -4   2   1      156.63       91.40      2.38 o 
  -3   2   1     2512.76     2683.47     17.60 o 
  -2   2   1      348.96      153.66      3.41 o 
  -1   2   1     1449.21     1551.60     11.58 o 
   0   2   1     4035.21     3668.81     23.83 o 
   1   2   1     6641.41     6001.97     36.11 o 
   2   2   1      238.25      267.44      4.27 o 
   3   2   1     2270.05     2301.96     16.87 o 
   4   2   1     9630.39     9845.91     59.40 o 
   5   2   1     2699.22     2811.89     43.12 o 
   6   2   1      598.08      586.59     10.18 o 
   7   2   1       91.13       73.79      8.29 o 
   8   2   1        1.62       -4.50      4.50 o 
  10   2   1        3.74        3.49     10.25 o 
  11   2   1        2.31       12.58     12.07 o 
 -14   3   1        4.83      -13.45     13.45 o 
 -13   3   1       23.51       11.12     11.56 o 
 -11   3   1       46.88       33.00      8.00 o 
 -10   3   1       93.43       97.25      6.24 o 
  -9   3   1      638.68      635.09      9.00 o 
  -8   3   1      208.95      211.80      5.13 o 
  -7   3   1       73.82       85.28      6.58 o 
  -6   3   1       18.46       22.01      3.83 o 
  -5   3   1      682.10      579.69      8.76 o 
  -4   3   1      813.64      710.40      9.41 o 
  -3   3   1      309.23      337.25      5.55 o 
  -2   3   1      193.08      151.50      2.56 o 
  -1   3   1        0.24       -0.92      0.92 o 
   0   3   1      741.87      682.62      6.59 o 
   1   3   1      321.37      322.96      5.90 o 
   2   3   1      145.87      174.08      3.97 o 
   3   3   1     3626.38     3530.91     29.27 o 
   4   3   1      479.87      452.53      6.89 o 
   5   3   1      122.85      128.66      4.85 o 
   6   3   1       25.34       24.19      5.92 o 
   7   3   1        4.20        2.43      4.81 o 
   9   3   1       14.94       16.06     10.32 o 
  10   3   1        2.18        0.07     11.70 o 
 -14   4   1       10.46        3.13     13.74 o 
 -13   4   1       42.03       46.74     12.65 o 
 -12   4   1       13.95       18.27      6.34 o 
 -11   4   1       18.15       15.17      5.73 o 
 -10   4   1       19.69       23.45      9.92 o 
  -9   4   1       43.96       50.78      5.32 o 
  -8   4   1        0.95        0.10      3.21 o 
  -7   4   1       17.64       17.33      2.65 o 
  -6   4   1        5.78       -1.41      2.33 o 
  -5   4   1      304.75      310.99      8.10 o 
  -4   4   1     1943.11     2053.46     19.38 o 
  -3   4   1     2639.86     2482.15     28.06 o 
  -2   4   1     1153.70     1225.25      9.90 o 
  -1   4   1      141.73      154.86      3.25 o 
   0   4   1      158.95      155.42      3.51 o 
   1   4   1      173.72      195.20      4.11 o 
   2   4   1      613.74      618.53      7.53 o 
   3   4   1      148.97      138.51      4.57 o 
   4   4   1       80.91       92.05      4.17 o 
   5   4   1      758.30      751.38     12.93 o 
   6   4   1      230.30      219.85      8.22 o 
   7   4   1      190.42      204.55     13.16 o 
   8   4   1       84.64      102.71     13.08 o 
   9   4   1       22.74       19.99     11.70 o 
 -14   5   1       27.64       27.40     14.17 o 
 -13   5   1       14.40        9.33      8.54 o 
 -12   5   1      131.70      134.35      8.27 o 
 -11   5   1      180.85      185.21      7.98 o 
 -10   5   1       39.85       53.08     10.47 o 
  -9   5   1      557.99      556.74     11.23 o 
  -8   5   1      609.24      602.96     10.97 o 
  -7   5   1      575.49      598.28     10.41 o 
  -6   5   1      846.25      826.75     11.85 o 
  -5   5   1       10.68        9.54      5.23 o 
  -4   5   1     1986.04     2016.12     19.89 o 
  -3   5   1      777.50      816.51      7.88 o 
  -2   5   1     1104.17     1187.77     10.40 o 
  -1   5   1      511.53      475.87      6.25 o 
   0   5   1      454.80      451.67      7.26 o 
   1   5   1      199.20      193.10      4.57 o 
   2   5   1      351.94      368.04      6.35 o 
   3   5   1       53.64       54.20      9.74 o 
   4   5   1       49.37       55.51      5.22 o 
   5   5   1      147.70      147.07      7.15 o 
   6   5   1      133.15      132.73     11.63 o 
   7   5   1       32.81       22.53     10.90 o 
   8   5   1        0.06       20.28     11.70 o 
 -14   6   1       76.10       91.59     10.87 o 
 -13   6   1      105.18      109.46     14.50 o 
 -12   6   1      372.75      365.44     11.14 o 
 -11   6   1        0.40        3.32      6.18 o 
 -10   6   1       52.06       54.34      6.08 o 
  -9   6   1      317.78      336.05      9.15 o 
  -8   6   1        6.68        2.54      3.40 o 
  -7   6   1      227.70      235.02      6.94 o 
  -6   6   1      322.15      329.21      7.68 o 
  -5   6   1     1348.52     1296.06     15.68 o 
  -4   6   1     1076.14     1038.16     12.89 o 
  -3   6   1      530.26      541.94      6.76 o 
  -2   6   1      561.91      565.65      8.54 o 
  -1   6   1      344.50      316.85      5.64 o 
   0   6   1       18.86       16.39      2.63 o 
   1   6   1       35.78       30.24      3.24 o 
   2   6   1        0.00       -0.76      2.77 o 
   3   6   1        2.26        0.18      3.83 o 
   4   6   1        3.16       -2.32      4.74 o 
   5   6   1       22.39       16.21      7.85 o 
   6   6   1        5.63        5.96     10.47 o 
   7   6   1        0.62       12.36     11.63 o 
   8   6   1        0.03      -12.72     12.79 o 
 -14   7   1        0.21       -0.69      8.22 o 
 -13   7   1        0.01       -6.10      7.07 o 
 -12   7   1        9.19       -0.65      5.98 o 
 -11   7   1        3.96       -1.86      6.76 o 
 -10   7   1      142.46      123.48      7.19 o 
  -9   7   1       80.41       78.91      6.42 o 
  -8   7   1       86.14       86.93      5.73 o 
  -7   7   1      384.49      361.19      8.76 o 
  -6   7   1        6.13        2.96      3.02 o 
  -5   7   1       10.70        4.61      2.90 o 
  -4   7   1     1074.07     1053.31     17.15 o 
  -3   7   1      731.17      771.61      9.89 o 
  -2   7   1      299.78      294.70      5.72 o 
  -1   7   1     1016.40     1101.21     11.82 o 
   0   7   1      147.05      140.31      4.90 o 
   1   7   1       91.24       98.82      4.60 o 
   2   7   1       19.46       14.91      4.45 o 
   3   7   1      183.05      180.19      7.83 o 
   5   7   1       14.15       14.61     11.34 o 
   6   7   1        6.13       -5.23     11.78 o 
   7   7   1        9.69        8.29     13.16 o 
 -14   8   1       62.32       96.22      9.94 o 
 -13   8   1       98.30      104.28      9.74 o 
 -12   8   1       69.28       74.54     11.88 o 
 -11   8   1       92.65      104.44      8.18 o 
 -10   8   1      167.97      150.54      7.76 o 
  -9   8   1      403.55      408.73     10.56 o 
  -8   8   1        0.87       -2.20      4.80 o 
  -7   8   1      143.24      134.14      6.42 o 
  -6   8   1      154.01      153.38      6.35 o 
  -5   8   1      435.99      444.18      9.56 o 
  -4   8   1      159.31      147.87      6.28 o 
  -3   8   1      340.54      337.37      7.12 o 
  -2   8   1     1475.33     1462.64     14.57 o 
  -1   8   1      764.31      795.10     10.51 o 
   0   8   1      628.95      640.83      9.71 o 
   1   8   1      157.16      165.31      7.50 o 
   2   8   1      101.33       89.85      9.96 o 
   4   8   1       54.20       57.21     12.21 o 
   5   8   1       24.08       11.63     12.21 o 
 -14   9   1       66.89       72.77      9.54 o 
 -13   9   1       61.37       67.23      8.37 o 
 -12   9   1       26.77       25.55      9.16 o 
 -11   9   1      147.63      136.70      9.60 o 
 -10   9   1      373.77      367.03     10.84 o 
  -9   9   1       35.23       32.25      5.78 o 
  -8   9   1      163.91      168.44      7.71 o 
  -7   9   1       69.43       68.55      6.19 o 
  -6   9   1       14.24        2.99      4.14 o 
  -5   9   1      112.72      109.80      6.30 o 
  -4   9   1        0.19       -1.25      4.03 o 
  -3   9   1      274.46      271.82      8.31 o 
  -2   9   1      210.26      205.65      7.62 o 
  -1   9   1        9.93        7.44      4.77 o 
   0   9   1        0.66        5.31      6.83 o 
   1   9   1       26.01       29.29      6.39 o 
   2   9   1       54.86       57.28     11.56 o 
   3   9   1        0.00        9.01     11.78 o 
   4   9   1        0.73       17.74     12.65 o 
 -13  10   1        0.49       -6.24      6.83 o 
 -12  10   1        0.68        1.02      6.26 o 
 -11  10   1       13.26       24.88      6.51 o 
 -10  10   1        7.60       -0.90      5.29 o 
  -9  10   1        2.32        0.00      5.07 o 
  -8  10   1       44.53       30.60      5.62 o 
  -7  10   1        0.95       -2.28      4.70 o 
  -6  10   1      337.22      335.67      9.69 o 
  -5  10   1      559.54      601.11     16.25 o 
  -4  10   1      142.18      129.55      9.81 o 
  -3  10   1       27.92       23.16      5.47 o 
  -2  10   1      312.76      312.49     11.01 o 
  -1  10   1      202.56      194.97      9.22 o 
   0  10   1       24.94       27.93      6.79 o 
   1  10   1       25.16       22.82     11.56 o 
   2  10   1       32.21       35.76     13.52 o 
   3  10   1        6.86       -5.96     13.30 o 
 -13  11   1       16.46       13.39      7.51 o 
 -12  11   1       41.87       39.26      8.05 o 
 -11  11   1       92.54      110.79     18.28 o 
 -10  11   1      145.57      129.34      8.14 o 
  -9  11   1       64.99       57.58      7.48 o 
  -8  11   1      104.52      105.40      7.40 o 
  -7  11   1       93.22       91.79      7.73 o 
  -6  11   1       20.42       13.64      5.67 o 
  -5  11   1        3.33        3.50      8.32 o 
  -4  11   1       36.10       40.27      6.78 o 
  -3  11   1       82.68       94.38     20.21 o 
  -2  11   1      150.67      149.74     13.16 o 
  -1  11   1       97.29       89.92     11.56 o 
   1  11   1       83.76      106.27     16.43 o 
 -12  12   1       52.13       34.14      8.12 o 
 -11  12   1       63.68       45.94      8.13 o 
 -10  12   1       29.27       20.83      7.12 o 
  -9  12   1       57.61       63.42     12.07 o 
  -8  12   1      162.62      146.42      8.71 o 
  -7  12   1      190.52      210.71     11.78 o 
  -6  12   1       73.96      105.77      9.06 o 
  -5  12   1       12.54        4.68      6.64 o 
  -4  12   1       16.80       17.80      6.90 o 
  -3  12   1        1.89       -2.11      9.45 o 
 -11  13   1        1.87       -6.18     12.58 o 
 -10  13   1        1.58       -7.42      7.42 o 
  -9  13   1        0.60       -2.46      7.53 o 
  -8  13   1        1.94       -7.50      7.50 o 
  -7  13   1        0.03       -3.44      7.17 o 
  -6  13   1        3.49       -1.89      7.13 o 
  -5  13   1        0.52       -5.27     10.43 o 
  -4  13   1        8.67       11.78     11.05 o 
   4 -14   2       11.01       13.16     11.19 o 
   5 -14   2        5.41       11.56     10.98 o 
   6 -14   2       13.21        5.02      9.96 o 
   7 -14   2       26.60       13.44      7.84 o 
   8 -14   2       39.64       40.49      9.92 o 
   9 -14   2       12.49        7.31      7.95 o 
  10 -14   2       10.29       22.17     12.79 o 
   1 -13   2       29.14       18.39     10.98 o 
   2 -13   2       33.34       37.73     10.98 o 
   3 -13   2       37.67       16.36     10.25 o 
   4 -13   2        0.39        1.31      9.16 o 
   5 -13   2       40.05       20.57      9.74 o 
   6 -13   2       99.80       99.01      8.69 o 
   7 -13   2      234.70      255.53     12.87 o 
   8 -13   2      142.11      139.64      9.17 o 
   9 -13   2       39.94       28.94      7.40 o 
  10 -13   2       41.72       52.02      8.17 o 
  11 -13   2       32.38       31.36      7.84 o 
  -1 -12   2        6.62       -0.15     10.90 o 
   0 -12   2       37.17       32.86     10.76 o 
   1 -12   2      104.55      118.34     12.72 o 
   2 -12   2      142.35      143.64     12.58 o 
   3 -12   2        2.58       12.21      8.58 o 
   4 -12   2       41.34       39.69      9.38 o 
   5 -12   2       53.80       63.52     15.48 o 
   6 -12   2      100.55      108.45      8.20 o 
   7 -12   2        3.02       -5.38      5.86 o 
   8 -12   2       30.84       36.58      6.80 o 
   9 -12   2       13.92       11.61      6.08 o 
  10 -12   2        2.81        7.87      6.30 o 
  11 -12   2        0.13        4.95      9.78 o 
  12 -12   2        0.47        2.01      7.11 o 
  -3 -11   2       11.36       30.59      9.65 o 
  -2 -11   2        1.51        0.43      7.88 o 
  -1 -11   2        0.17        9.61      7.13 o 
   0 -11   2       28.12       24.08     13.70 o 
   1 -11   2        1.57       -3.56      7.34 o 
   2 -11   2        1.50        6.83      7.05 o 
   3 -11   2       56.84       71.19      6.71 o 
   4 -11   2        1.11       -0.52      5.09 o 
   5 -11   2        1.16        8.25      4.88 o 
   6 -11   2      151.83      122.91      7.27 o 
   7 -11   2      282.40      277.84      9.51 o 
   8 -11   2       68.10       63.71      8.76 o 
   9 -11   2       38.65       50.50     11.30 o 
  10 -11   2      350.68      391.31     19.34 o 
  11 -11   2      190.24      197.01     11.88 o 
  12 -11   2       45.79       52.04     11.70 o 
  13 -11   2       56.93       76.15      9.22 o 
  -4 -10   2        5.12        2.96      8.28 o 
  -3 -10   2       49.48       43.11      8.17 o 
  -2 -10   2       55.23       57.80      7.78 o 
  -1 -10   2        0.42       -7.52      7.52 o 
   0 -10   2      119.48      111.72      9.78 o 
   1 -10   2      256.50      262.36     24.68 o 
   2 -10   2     1293.31     1295.84     17.90 o 
   3 -10   2      474.66      451.50     10.46 o 
   4 -10   2       20.48       22.66      5.85 o 
   5 -10   2       12.93       10.36      4.62 o 
   6 -10   2        3.17        0.94      4.21 o 
   7 -10   2      218.19      234.49     10.07 o 
   8 -10   2      207.45      208.80      8.35 o 
   9 -10   2      377.12      363.52     20.39 o 
  10 -10   2      444.63      441.05     12.18 o 
  11 -10   2       71.16       68.70      7.36 o 
  12 -10   2       49.86       48.49      7.46 o 
  13 -10   2      109.80      137.17     12.87 o 
  -5  -9   2      103.73      109.99     10.07 o 
  -4  -9   2      182.87      179.35     13.74 o 
  -3  -9   2      150.74      137.11      8.43 o 
  -2  -9   2       64.42       60.80      6.91 o 
  -1  -9   2       56.33       43.04      5.96 o 
   0  -9   2      293.67      288.90      8.89 o 
   1  -9   2      338.25      339.70      7.13 o 
   2  -9   2      236.85      223.66      5.91 o 
   3  -9   2      695.34      723.89     12.35 o 
   4  -9   2     1633.82     1613.10     19.72 o 
   5  -9   2      508.27      480.65     10.39 o 
   6  -9   2       10.75        0.51      6.32 o 
   7  -9   2      120.58      128.54      6.55 o 
   8  -9   2        2.62       -1.05      5.20 o 
   9  -9   2       55.12       54.51     10.39 o 
  10  -9   2       48.50       51.87      6.42 o 
  11  -9   2        7.49        4.83      5.51 o 
  12  -9   2       22.66       23.93      6.29 o 
  13  -9   2        3.69        1.16      6.69 o 
  14  -9   2        0.36        2.89      7.82 o 
  -7  -8   2        3.16       13.38     13.52 o 
  -6  -8   2        1.95       -4.83      7.41 o 
  -5  -8   2        6.48        2.56      6.51 o 
  -4  -8   2      114.64      118.57      8.41 o 
  -3  -8   2      308.19      318.89     13.48 o 
  -2  -8   2      494.91      524.01     11.87 o 
  -1  -8   2      168.61      162.10      7.32 o 
   0  -8   2      456.34      450.29      7.47 o 
   1  -8   2       85.74       84.19      4.11 o 
   2  -8   2       31.19       22.03      3.03 o 
   3  -8   2        4.26        1.16      2.38 o 
   4  -8   2      143.03      155.38     11.41 o 
   5  -8   2      312.46      294.38      7.71 o 
   6  -8   2       38.90       38.52      4.63 o 
   7  -8   2       10.72        8.89      3.94 o 
   8  -8   2       99.39       98.61      6.25 o 
   9  -8   2       16.66        7.90      4.40 o 
  10  -8   2       59.05       59.14      6.30 o 
  11  -8   2       11.92       18.72      5.47 o 
  12  -8   2      182.18      189.23      9.20 o 
  13  -8   2       48.52       54.22      8.31 o 
  14  -8   2       32.11       29.17      8.06 o 
  -8  -7   2        0.18       -4.72     12.79 o 
  -7  -7   2        0.19        1.25      7.46 o 
  -6  -7   2        3.81       -1.89      6.44 o 
  -5  -7   2      104.85      100.64     10.61 o 
  -4  -7   2      201.85      193.23      8.42 o 
  -3  -7   2        0.28       -4.19      4.19 o 
  -2  -7   2       65.50       67.93      5.75 o 
  -1  -7   2      170.30      151.40      5.29 o 
   0  -7   2        5.04        3.49      2.43 o 
   1  -7   2       17.34       16.70      2.68 o 
   2  -7   2        3.37        1.19      2.08 o 
   3  -7   2       59.71       51.39      8.19 o 
   4  -7   2     1561.53     1514.60     12.89 o 
   5  -7   2      978.08      956.49     13.34 o 
   6  -7   2     1089.30     1176.08     15.85 o 
   7  -7   2     1367.82     1407.06     17.99 o 
   8  -7   2     1278.20     1316.98     17.91 o 
   9  -7   2     1791.54     1855.23     23.02 o 
  10  -7   2      251.77      226.46     14.36 o 
  11  -7   2      143.28      142.46      8.07 o 
  12  -7   2      121.24      118.15      8.94 o 
  13  -7   2        9.43        6.26      7.78 o 
  14  -7   2       10.82        0.29     10.18 o 
  -9  -6   2        5.74       -5.45     12.79 o 
  -8  -6   2       45.76       39.99      9.16 o 
  -7  -6   2       64.17       50.26      7.60 o 
  -6  -6   2      111.68      107.66      7.93 o 
  -5  -6   2      313.27      328.91     21.30 o 
  -4  -6   2       12.35       10.86      4.54 o 
  -3  -6   2      312.05      322.32      8.66 o 
  -2  -6   2     1038.85     1074.51     13.45 o 
  -1  -6   2      550.47      540.50      7.10 o 
   0  -6   2      791.36      827.97     10.32 o 
   1  -6   2     1517.23     1493.99     12.75 o 
   2  -6   2     1531.19     1512.13     17.66 o 
   3  -6   2     1882.56     2030.97     15.44 o 
   4  -6   2     1153.78     1166.46     10.18 o 
   5  -6   2        1.19       -2.37      2.37 o 
   6  -6   2      288.86      267.53     10.87 o 
   7  -6   2      174.84      155.34      5.93 o 
   8  -6   2      253.11      254.56      7.73 o 
   9  -6   2      164.64      162.37      7.01 o 
  10  -6   2      140.81      152.16     12.68 o 
  11  -6   2      519.52      527.85     27.30 o 
  12  -6   2      311.57      304.83     10.75 o 
  13  -6   2       76.42       82.44     20.57 o 
  14  -6   2       24.98       40.34     20.57 o 
  -9  -5   2        0.85       -6.47      7.34 o 
  -8  -5   2       47.73       39.02      7.14 o 
  -7  -5   2       63.66       70.49      7.07 o 
  -6  -5   2      252.32      249.68      8.75 o 
  -5  -5   2        3.47       -2.17      3.84 o 
  -4  -5   2        2.17        7.29      3.63 o 
  -3  -5   2       49.87       59.83      5.49 o 
  -2  -5   2        5.34        2.50      1.90 o 
  -1  -5   2      239.58      247.68      4.38 o 
   0  -5   2      300.67      316.80      4.75 o 
   1  -5   2       17.96       10.84      2.01 o 
   2  -5   2       59.78       74.41      2.63 o 
   3  -5   2      714.59      710.32      7.02 o 
   4  -5   2        1.86       -1.91      1.91 o 
   5  -5   2      805.23      783.78     10.90 o 
   6  -5   2        4.45        6.95      1.72 o 
   7  -5   2       17.52       19.70      8.14 o 
   8  -5   2       19.81       14.11      3.70 o 
   9  -5   2      470.21      478.81     10.61 o 
  10  -5   2      145.96      156.11      9.20 o 
  11  -5   2       48.24       40.30      6.45 o 
  12  -5   2       92.57      101.70     15.70 o 
  13  -5   2       29.46       42.84      9.27 o 
 -10  -4   2        0.91       -1.50      7.47 o 
  -9  -4   2        0.53       -1.88      6.33 o 
  -8  -4   2        5.77        0.01      5.41 o 
  -7  -4   2        9.20       11.71      4.97 o 
  -6  -4   2        0.08       -2.97      3.81 o 
  -5  -4   2        1.80       -3.25      3.25 o 
  -4  -4   2      442.48      460.01      9.32 o 
  -3  -4   2        0.76        1.92      1.68 o 
  -2  -4   2       75.59       82.36      2.59 o 
  -1  -4   2       51.21       45.54      2.09 o 
   0  -4   2      718.85      536.57      5.75 o 
   1  -4   2       13.61        8.16      1.97 o 
   2  -4   2      109.24      125.89      2.69 o 
   3  -4   2      338.85      384.37      4.53 o 
   4  -4   2       85.41       78.18      3.16 o 
   5  -4   2       18.37       18.73      3.04 o 
   6  -4   2      178.26      170.12      3.96 o 
   7  -4   2       19.14       18.97      2.43 o 
   8  -4   2      491.32      538.63      7.83 o 
   9  -4   2      676.88      675.81     13.81 o 
  10  -4   2      202.10      205.48      8.09 o 
  11  -4   2      243.55      243.79      9.19 o 
  12  -4   2      125.55      118.44      8.63 o 
 -11  -3   2       40.20       51.21     20.68 o 
 -10  -3   2        2.61        1.12      7.09 o 
  -9  -3   2        7.18        5.97      5.82 o 
  -8  -3   2        0.83       -2.02      4.58 o 
  -7  -3   2        7.45       -1.21      4.15 o 
  -6  -3   2        5.15        1.63      3.48 o 
  -5  -3   2      568.18      559.71     10.25 o 
  -4  -3   2      966.05     1033.11     13.52 o 
  -3  -3   2      100.00      106.10      4.36 o 
  -2  -3   2     3582.08     3566.65     29.76 o 
  -1  -3   2      395.52      300.90      3.65 o 
   0  -3   2      266.87      364.81      4.08 o 
   1  -3   2     1831.00     1668.92     11.73 o 
   2  -3   2       26.61        2.67      0.94 o 
   3  -3   2       70.56       49.83      1.89 o 
   4  -3   2        4.89        7.15      1.31 o 
   5  -3   2       22.17       39.31      2.32 o 
   6  -3   2       95.03       94.23      4.07 o 
   7  -3   2        2.73        3.85      2.29 o 
   8  -3   2      100.04       92.71      4.35 o 
   9  -3   2      157.05      164.77      5.53 o 
  10  -3   2      174.48      173.64      7.84 o 
  11  -3   2       69.24       80.32      9.60 o 
 -12  -2   2       24.58       30.02     13.96 o 
 -11  -2   2       41.05       26.23      7.55 o 
 -10  -2   2      180.39      162.32     12.79 o 
  -9  -2   2       83.74       87.44     11.67 o 
  -8  -2   2        0.70       -0.54      4.11 o 
  -7  -2   2        4.08        2.26      3.49 o 
  -6  -2   2      189.93      199.64      4.66 o 
  -5  -2   2      403.27      419.06      7.33 o 
  -4  -2   2      362.67      376.93      4.92 o 
  -3  -2   2      674.34      677.13      9.17 o 
  -2  -2   2      146.08      114.31      3.47 o 
  -1  -2   2      351.80      392.02      9.52 o 
   0  -2   2       26.18       11.57      1.09 o 
   1  -2   2     2925.71     2899.01     18.31 o 
   2  -2   2     2647.74     2779.01     26.22 o 
   3  -2   2       31.41       27.07      2.84 o 
   4  -2   2      240.41      226.37      3.74 o 
   5  -2   2      999.55      985.58     11.42 o 
   6  -2   2      344.36      347.06      6.92 o 
   7  -2   2       86.40       83.41      3.79 o 
   8  -2   2      184.94      180.61      7.41 o 
   9  -2   2       38.74       35.72      4.69 o 
  10  -2   2       40.94       32.27      5.54 o 
 -12  -1   2        1.00       -4.04     10.03 o 
 -11  -1   2        1.01       -6.18      6.18 o 
 -10  -1   2        7.88       13.55      5.58 o 
  -9  -1   2      429.46      443.93     10.90 o 
  -8  -1   2       49.61       55.07      7.52 o 
  -7  -1   2       33.49       18.93      2.71 o 
  -6  -1   2       37.17       27.53      5.29 o 
  -5  -1   2       77.16       68.94      4.40 o 
  -4  -1   2       33.55       17.29      1.59 o 
  -3  -1   2      406.73      426.59      5.51 o 
  -2  -1   2      300.34      330.83      6.58 o 
  -1  -1   2      476.58      339.15      5.42 o 
   0  -1   2      509.79      352.94      3.52 o 
   1  -1   2     2724.80     2837.44     20.26 o 
   2  -1   2     2547.42     2666.03     17.15 o 
   3  -1   2       76.77      124.78      2.59 o 
   4  -1   2     1291.90     1448.06     11.59 o 
   5  -1   2      829.63      874.04      8.89 o 
   6  -1   2      177.51      184.10      4.60 o 
   7  -1   2       71.71       73.59      3.88 o 
   8  -1   2      169.31      175.46      5.46 o 
   9  -1   2      130.42      125.78      6.16 o 
  10  -1   2      118.67      111.06      7.34 o 
 -13   0   2       54.81       40.34     12.36 o 
 -12   0   2       89.77       86.72     12.07 o 
 -11   0   2       61.64       59.08     10.25 o 
 -10   0   2      525.83      509.13     12.10 o 
  -9   0   2      809.51      780.91     25.22 o 
  -8   0   2       22.46       17.40      3.28 o 
  -7   0   2     1620.77     1622.42     14.48 o 
  -6   0   2      456.42      478.50      6.52 o 
  -5   0   2      459.09      479.98      5.97 o 
  -4   0   2      342.80      387.29      7.45 o 
  -3   0   2       13.82        2.44      0.94 o 
  -2   0   2    17425.01    17182.54    134.18 o 
  -1   0   2     2107.77     2375.44     25.11 o 
   0   0   2     3736.02     4136.44     47.28 o 
   1   0   2     1527.34     1849.38     15.39 o 
   2   0   2     7029.99     6612.09     46.82 o 
   3   0   2       23.81       51.17      3.84 o 
   4   0   2     4933.10     5352.08     33.97 o 
   5   0   2      633.44      669.21      8.26 o 
   6   0   2      309.56      347.61      7.25 o 
   7   0   2      111.88      108.55      5.25 o 
   8   0   2       56.48       51.80      4.42 o 
   9   0   2        3.14       -0.83      4.80 o 
  10   0   2       13.49       21.95      9.16 o 
  11   0   2       12.71       10.18     10.61 o 
  12   0   2       24.21       33.36     12.87 o 
 -13   1   2       38.92       36.42     11.12 o 
 -12   1   2       14.05       18.90      9.16 o 
 -11   1   2      120.38      107.84     15.81 o 
 -10   1   2      298.02      274.92     16.43 o 
  -9   1   2      507.29      549.11      8.74 o 
  -8   1   2      491.65      527.83      7.92 o 
  -7   1   2     1169.84     1231.61     11.94 o 
  -6   1   2      345.23      336.52      5.36 o 
  -5   1   2       19.71       17.99      3.45 o 
  -4   1   2      177.50      199.16      3.39 o 
  -3   1   2      106.04      165.47      2.78 o 
  -2   1   2      160.55       99.89      1.98 o 
  -1   1   2     4570.62     4193.89     25.54 o 
   0   1   2     1799.57     1905.85     12.89 o 
   1   1   2      169.72      179.68      3.91 o 
   2   1   2        1.95        1.01      1.16 o 
   3   1   2       68.14       85.97      5.82 o 
   4   1   2       13.20        2.81      2.03 o 
   5   1   2        0.50        2.23      2.37 o 
   6   1   2      197.09      183.67      5.03 o 
   7   1   2      182.29      183.09      5.63 o 
   8   1   2      160.23      172.52      7.31 o 
   9   1   2        0.02       -2.33      8.07 o 
  11   1   2        0.16       18.32     11.78 o 
 -13   2   2       17.60       24.21     10.10 o 
 -12   2   2        5.00        5.09      8.14 o 
 -11   2   2        0.06       -0.22      6.98 o 
 -10   2   2       27.03       16.64      5.69 o 
  -9   2   2      191.86      193.49      5.60 o 
  -8   2   2      124.73      117.86      4.33 o 
  -7   2   2      341.15      356.93      5.90 o 
  -6   2   2      156.40      131.60      3.54 o 
  -5   2   2        5.29       12.52      1.70 o 
  -4   2   2      352.43      360.58      4.42 o 
  -3   2   2     1067.57     1123.82      8.74 o 
  -2   2   2      745.56      521.99      5.01 o 
  -1   2   2      128.83      133.90      2.44 o 
   0   2   2     3417.74     3295.92     21.09 o 
   1   2   2     2527.35     2536.02     17.26 o 
   2   2   2     3792.94     3977.40     25.93 o 
   3   2   2     3861.76     3967.78     37.06 o 
   4   2   2     3912.64     3897.90     27.01 o 
   5   2   2      977.25      991.83     10.97 o 
   6   2   2      359.51      359.66      7.04 o 
   7   2   2      494.64      531.36     11.35 o 
   8   2   2       48.06       26.31      8.50 o 
   9   2   2       51.75       25.88      9.96 o 
 -14   3   2        1.66       22.61     13.81 o 
 -12   3   2       51.37       36.13      9.09 o 
 -11   3   2      194.80      193.20      8.13 o 
 -10   3   2      303.02      306.41      8.67 o 
  -9   3   2      153.07      133.05      4.82 o 
  -8   3   2      681.54      711.53      8.85 o 
  -7   3   2     4215.13     4320.01     45.74 o 
  -6   3   2      610.04      602.42      7.96 o 
  -5   3   2     3640.68     3850.28     25.18 o 
  -4   3   2     6772.10     6717.36     40.76 o 
  -3   3   2     1441.77     1744.63     12.60 o 
  -2   3   2     2994.19     3191.68     20.77 o 
  -1   3   2      535.11      531.82      8.47 o 
   0   3   2      138.43       85.19      3.09 o 
   1   3   2     1359.82     1451.01     11.84 o 
   2   3   2       33.30       21.50      2.22 o 
   3   3   2       14.41        1.57      2.63 o 
   4   3   2       13.20       10.43      2.54 o 
   5   3   2      271.33      240.21      5.91 o 
   6   3   2     3258.76     3336.19     44.20 o 
   7   3   2      913.67      930.22     23.77 o 
   8   3   2      191.61      206.15     13.45 o 
  10   3   2        1.32       10.39     12.58 o 
 -14   4   2       54.52       52.77     14.47 o 
 -13   4   2       45.37       36.56     12.50 o 
 -12   4   2       72.50       80.68      8.16 o 
 -11   4   2       78.63       69.89     10.65 o 
 -10   4   2      135.29      141.54      6.95 o 
  -9   4   2      726.17      748.29     12.86 o 
  -8   4   2     1433.91     1427.54     17.64 o 
  -7   4   2      555.02      576.38      7.03 o 
  -6   4   2      559.92      600.03      9.74 o 
  -5   4   2     1306.26     1296.26     14.70 o 
  -4   4   2      764.08      738.33      7.02 o 
  -3   4   2      653.15      737.61      7.18 o 
  -2   4   2     2267.23     2138.90     22.05 o 
  -1   4   2        8.79        6.28      1.56 o 
   0   4   2      656.86      663.71      7.92 o 
   1   4   2      237.30      220.78      4.46 o 
   2   4   2       88.08       85.73      3.57 o 
   3   4   2       10.56        7.01      2.50 o 
   4   4   2      895.07      849.24     13.09 o 
   5   4   2      105.63      101.22     15.96 o 
   6   4   2      189.51      172.06     11.78 o 
   7   4   2       52.61       67.24     11.12 o 
   8   4   2       62.14       77.71     12.28 o 
   9   4   2       32.61       19.84     12.87 o 
 -14   5   2       26.26       26.60     13.52 o 
 -13   5   2       34.68       29.22      7.68 o 
 -12   5   2      190.64      182.26      8.78 o 
 -11   5   2       68.73       70.54     11.09 o 
 -10   5   2      342.65      355.58      9.79 o 
  -9   5   2      572.52      544.97     11.23 o 
  -8   5   2        1.19       -3.19      3.19 o 
  -7   5   2       12.27       12.04      3.24 o 
  -6   5   2      200.90      190.54      5.98 o 
  -5   5   2     1242.95     1359.39     16.32 o 
  -4   5   2      803.73      852.46     12.55 o 
  -3   5   2      362.33      355.99      5.13 o 
  -2   5   2      702.24      719.44      7.89 o 
  -1   5   2     1126.14     1169.59     11.01 o 
   0   5   2      150.14      143.43      4.07 o 
   1   5   2        1.02       -1.10      2.24 o 
   2   5   2       96.51      102.08      4.20 o 
   3   5   2      361.56      352.81      7.48 o 
   4   5   2        5.13       -7.28      7.78 o 
   5   5   2        2.58       -3.56      6.76 o 
   6   5   2      199.54      176.93     12.79 o 
   7   5   2      141.41      141.75     14.25 o 
 -14   6   2        5.94        6.61     12.87 o 
 -13   6   2       40.59       36.32     15.63 o 
 -12   6   2       25.36        8.67      6.23 o 
 -11   6   2      129.91      111.81      7.21 o 
 -10   6   2       66.00       68.53      7.16 o 
  -9   6   2       38.83       37.16      5.02 o 
  -8   6   2      131.91      126.98      8.98 o 
  -7   6   2      634.21      643.41     11.26 o 
  -6   6   2      122.78      135.64      5.53 o 
  -5   6   2      143.36      125.44      5.06 o 
  -4   6   2      564.76      597.45      7.17 o 
  -3   6   2        1.62        0.12      1.84 o 
  -2   6   2      245.29      240.31      4.98 o 
  -1   6   2      830.45      863.57      9.85 o 
   0   6   2     1332.20     1341.61     19.83 o 
   1   6   2      604.23      579.29      9.61 o 
   2   6   2      258.45      263.60      7.45 o 
   3   6   2       87.99       90.34      6.56 o 
   4   6   2      159.74      162.46     11.56 o 
   5   6   2       30.84       38.74      9.52 o 
   6   6   2        6.80        8.14      9.38 o 
 -14   7   2      176.21      209.83     11.01 o 
 -13   7   2      195.58      191.31      9.90 o 
 -12   7   2      179.53      187.44      9.19 o 
 -11   7   2      104.03      104.59      8.26 o 
 -10   7   2      172.87      166.51      9.63 o 
  -9   7   2      530.05      567.43     11.98 o 
  -8   7   2      281.33      297.44      8.63 o 
  -7   7   2      770.19      787.36     13.28 o 
  -6   7   2       50.81       38.36      5.27 o 
  -5   7   2      548.00      535.85     10.10 o 
  -4   7   2      576.77      583.09      7.72 o 
  -3   7   2      892.13      874.64     10.01 o 
  -2   7   2      759.34      740.26      9.42 o 
  -1   7   2      185.77      160.94      5.14 o 
   0   7   2      562.34      570.98      8.78 o 
   1   7   2        9.92        7.83      4.16 o 
   2   7   2       57.80       57.24     14.03 o 
   3   7   2      189.85      196.85     12.28 o 
   4   7   2       28.33       16.65      8.36 o 
   5   7   2        3.34       -0.15      9.30 o 
   6   7   2        0.28       -1.31     12.58 o 
 -14   8   2       27.40       29.82      8.84 o 
 -13   8   2       44.64       46.98     10.72 o 
 -12   8   2        0.43       -2.74      6.16 o 
 -11   8   2        1.30       -5.32      5.32 o 
 -10   8   2      285.01      342.38     10.54 o 
  -9   8   2       56.64       61.36      6.37 o 
  -8   8   2      247.45      218.69      8.02 o 
  -7   8   2      489.82      500.05     10.90 o 
  -6   8   2       10.89        3.77      3.77 o 
  -5   8   2       60.51       36.92      5.92 o 
  -4   8   2       11.91        5.66      3.72 o 
  -3   8   2       25.36       25.35      3.37 o 
  -2   8   2      123.51      138.92      5.18 o 
  -1   8   2        1.13       -1.11      3.18 o 
   0   8   2       24.87       29.45      4.17 o 
   1   8   2      119.37      122.94      7.03 o 
   2   8   2        0.74        0.51      7.56 o 
   3   8   2        4.95        8.43      8.29 o 
   5   8   2       23.11       23.26     13.38 o 
 -14   9   2        4.22       -2.60      7.91 o 
 -13   9   2       15.74        9.55      8.69 o 
 -12   9   2       86.35      101.31     10.83 o 
 -11   9   2       42.04       35.37      6.60 o 
 -10   9   2       82.19       84.60      7.50 o 
  -9   9   2      303.88      276.93      9.56 o 
  -8   9   2        7.66        2.27      4.73 o 
  -7   9   2        1.33        2.42      4.49 o 
  -6   9   2       94.72      103.31      6.37 o 
  -5   9   2      123.34       94.38      6.35 o 
  -4   9   2       48.12       65.52     14.21 o 
  -3   9   2        7.74        4.05      4.35 o 
  -2   9   2       43.25       41.56      6.57 o 
  -1   9   2      174.01      181.41      6.36 o 
   0   9   2       55.05       59.82     10.76 o 
   1   9   2      146.78      158.17     12.14 o 
   3   9   2       82.75      106.78     15.34 o 
   4   9   2       26.89        8.43     14.10 o 
 -13  10   2       36.19       20.94      7.71 o 
 -12  10   2       91.90      121.89      9.59 o 
 -11  10   2       93.64       89.36      9.49 o 
 -10  10   2       88.14       96.50     11.05 o 
  -9  10   2       65.74       60.70      6.84 o 
  -8  10   2       37.39       28.96      5.88 o 
  -7  10   2      190.51      183.45      8.17 o 
  -6  10   2       81.56       79.05      7.71 o 
  -5  10   2       35.39       40.49      8.94 o 
  -4  10   2       30.46       17.49      5.48 o 
  -3  10   2        0.73       -0.94      5.25 o 
  -2  10   2       30.69       34.96      7.16 o 
   1  10   2       19.83       21.73     13.30 o 
   2  10   2       21.76       10.76     13.81 o 
 -13  11   2       10.72        2.44      7.78 o 
 -12  11   2       11.04       -0.90     20.46 o 
 -11  11   2       18.78       21.60     13.27 o 
 -10  11   2        3.15        4.58      7.52 o 
  -9  11   2        3.92       -0.56      5.99 o 
  -8  11   2       35.09       36.49     11.16 o 
  -7  11   2       75.59       80.31      7.76 o 
  -6  11   2       19.88       24.92      6.55 o 
  -5  11   2        4.56        2.11      9.34 o 
  -4  11   2       46.13       63.73     23.99 o 
  -3  11   2       56.17       72.37     11.45 o 
   1  11   2        3.85       -7.27     15.56 o 
 -12  12   2        2.04       -7.03      7.49 o 
 -11  12   2       12.01       12.48      7.55 o 
 -10  12   2       38.95       46.17      9.38 o 
  -9  12   2       39.75       40.09      7.67 o 
  -8  12   2       28.77       39.80      9.38 o 
  -7  12   2       63.64       47.88      8.07 o 
  -6  12   2       14.09        3.98      6.91 o 
  -5  12   2        0.23       -6.85      6.93 o 
  -4  12   2        2.06        7.55      7.48 o 
 -10  13   2       17.61        5.64      8.07 o 
  -9  13   2       52.08       57.61      9.31 o 
  -8  13   2       40.01       34.50      8.78 o 
  -7  13   2       23.02        7.94      8.02 o 
  -6  13   2       59.26       50.92     12.03 o 
  -5  13   2       91.34      123.90     11.10 o 
   3 -14   3       50.06       46.96     12.58 o 
   4 -14   3       33.83       40.27     12.07 o 
   5 -14   3       52.09       48.56     11.92 o 
   6 -14   3       91.23      107.80     14.03 o 
   7 -14   3      128.24      131.23     10.28 o 
   8 -14   3       65.97       81.77      9.25 o 
   9 -14   3       21.40       18.95     10.10 o 
  10 -14   3       29.25       29.58     13.16 o 
   1 -13   3        0.83       -1.09     10.18 o 
   2 -13   3       25.19       30.97     10.39 o 
   3 -13   3       13.50       13.59      9.96 o 
   4 -13   3        4.61        0.65      8.80 o 
   5 -13   3        2.03        8.14      8.87 o 
   6 -13   3        0.69       -6.29      6.29 o 
   7 -13   3        1.99       -0.32      6.33 o 
   8 -13   3        2.43        6.13      6.73 o 
   9 -13   3        5.02       -1.77      7.34 o 
  10 -13   3        0.67       -1.35      6.67 o 
  11 -13   3        8.76       10.94      7.71 o 
  -1 -12   3        7.96        3.86      8.42 o 
   0 -12   3        3.42       -8.21      8.21 o 
   1 -12   3        0.71        4.94      8.58 o 
   2 -12   3       99.09      123.57     12.79 o 
   3 -12   3      405.48      401.90     17.08 o 
   4 -12   3       60.35       80.61     10.61 o 
   5 -12   3        0.34       -5.27      5.27 o 
   6 -12   3       25.46       20.91      6.02 o 
   7 -12   3      139.39      118.06      7.65 o 
   8 -12   3       35.73       26.68     10.39 o 
   9 -12   3       66.08       72.68     12.18 o 
  10 -12   3      184.46      191.59      9.43 o 
  11 -12   3      154.58      143.87     12.76 o 
  12 -12   3       39.55       31.65      8.11 o 
  -3 -11   3       45.47       34.96      9.17 o 
  -2 -11   3       94.21       71.40      9.60 o 
  -1 -11   3       72.49       71.73      8.37 o 
   0 -11   3       67.12       55.47      7.42 o 
   1 -11   3       11.97        2.40      7.34 o 
   2 -11   3      300.14      285.67     14.32 o 
   3 -11   3      215.30      219.82     12.58 o 
   4 -11   3      164.58      166.87      9.52 o 
   5 -11   3      221.69      216.80      8.24 o 
   6 -11   3       76.67      101.08      7.24 o 
   7 -11   3      117.10      119.51      7.31 o 
   8 -11   3       26.87       27.43      5.89 o 
   9 -11   3       49.08       54.25      6.75 o 
  10 -11   3      109.58      111.03      8.60 o 
  11 -11   3       71.64       76.96      8.34 o 
  12 -11   3       22.39       12.27      7.07 o 
  13 -11   3       33.21       22.98      8.08 o 
  -5 -10   3        3.03      -10.25     14.25 o 
  -4 -10   3       15.26       12.71      8.05 o 
  -3 -10   3      154.89      160.03      9.89 o 
  -2 -10   3        6.03       -1.17      6.14 o 
  -1 -10   3       57.64       53.03      9.12 o 
   0 -10   3      121.80      124.65      7.84 o 
   1 -10   3       17.27        9.50      5.56 o 
   2 -10   3        4.84       -4.47      7.09 o 
   3 -10   3       22.05       21.78      4.90 o 
   4 -10   3       65.62       68.51      6.69 o 
   5 -10   3       81.71       85.55      6.41 o 
   6 -10   3        0.07       -3.96      3.96 o 
   7 -10   3        5.21        0.87      4.15 o 
   8 -10   3      143.99      116.65      6.99 o 
   9 -10   3       16.00       16.85      6.18 o 
  10 -10   3        0.53        0.53      5.18 o 
  11 -10   3        9.87       13.23      6.18 o 
  12 -10   3       43.78       24.56      7.67 o 
  13 -10   3       23.45       28.19      7.56 o 
  -6  -9   3        9.27       24.57      9.06 o 
  -5  -9   3        6.91       15.45      8.00 o 
  -4  -9   3       35.03       42.44      8.03 o 
  -3  -9   3        0.09       -5.17     10.98 o 
  -2  -9   3       44.28       41.21      6.61 o 
  -1  -9   3       25.18       20.90      5.67 o 
   0  -9   3       76.62       74.88      7.56 o 
   1  -9   3        1.40       -4.03      4.03 o 
   2  -9   3       52.59       48.31      7.85 o 
   3  -9   3       94.14       85.32      4.50 o 
   4  -9   3      326.90      286.56      8.19 o 
   5  -9   3      781.38      807.80     13.43 o 
   6  -9   3      125.64      144.59      6.42 o 
   7  -9   3       50.66       49.75      5.45 o 
   8  -9   3       14.26       11.20      4.44 o 
   9  -9   3       81.71       92.96      7.03 o 
  10  -9   3      157.58      139.55      7.58 o 
  11  -9   3       23.00        0.99      5.30 o 
  12  -9   3       90.57      102.24      8.90 o 
  13  -9   3       74.75       73.56      8.60 o 
  -7  -8   3        0.68       -2.67      8.46 o 
  -6  -8   3       40.39       29.27     10.25 o 
  -5  -8   3       22.12       12.95      7.01 o 
  -4  -8   3       75.57       90.08     13.70 o 
  -3  -8   3      191.89      173.92      8.13 o 
  -2  -8   3      112.97      100.96      6.81 o 
  -1  -8   3      255.84      259.91      8.33 o 
   0  -8   3       77.80       64.83      8.29 o 
   1  -8   3      141.34      150.89      4.74 o 
   2  -8   3     1121.42     1126.43     11.67 o 
   3  -8   3       52.80       51.84      5.38 o 
   4  -8   3      865.42      893.72     13.16 o 
   5  -8   3     1266.90     1313.67     16.93 o 
   6  -8   3      927.21      879.16     21.15 o 
   7  -8   3     1199.48     1134.38     16.29 o 
   8  -8   3      110.36      109.01      6.14 o 
   9  -8   3        4.48        5.83      4.30 o 
  10  -8   3       78.79       99.65      7.49 o 
  11  -8   3        9.84        2.51      6.36 o 
  12  -8   3       78.11       82.70      8.00 o 
  13  -8   3       24.51       22.41      7.52 o 
  -8  -7   3       16.63       16.51      8.75 o 
  -7  -7   3       97.92      103.54      9.48 o 
  -6  -7   3      179.96      187.74      9.25 o 
  -5  -7   3       41.71       47.11      6.74 o 
  -4  -7   3        2.06        3.99      5.12 o 
  -3  -7   3        8.06        4.41      4.21 o 
  -2  -7   3      930.78      965.05     19.19 o 
  -1  -7   3      521.87      531.69     14.25 o 
   0  -7   3      568.18      559.59      7.56 o 
   1  -7   3      648.33      665.31      8.14 o 
   2  -7   3     1068.72     1069.97     12.72 o 
   3  -7   3      173.62      155.34      4.11 o 
   4  -7   3       55.10       62.70      3.27 o 
   5  -7   3      155.85      138.19      5.45 o 
   6  -7   3       35.50       23.32      3.77 o 
   7  -7   3      135.02      146.30      6.14 o 
   8  -7   3       91.24       93.86      8.72 o 
   9  -7   3      107.26       94.67      6.21 o 
  10  -7   3        3.11        2.43      4.54 o 
  11  -7   3       20.59       17.52      5.75 o 
  12  -7   3        0.06       -4.82      5.68 o 
  13  -7   3       28.19       42.37     15.81 o 
  -9  -6   3        9.88       13.72      8.57 o 
  -8  -6   3       11.36       15.40      7.35 o 
  -7  -6   3        0.01       -5.78      6.04 o 
  -6  -6   3        6.98       -4.01      5.36 o 
  -5  -6   3        0.00        2.16      4.69 o 
  -4  -6   3        0.13       -2.92      3.94 o 
  -3  -6   3        0.11       -2.71      3.39 o 
  -2  -6   3     1228.36     1205.92     16.03 o 
  -1  -6   3     1279.64     1255.21     11.46 o 
   0  -6   3       44.92       47.27      3.21 o 
   1  -6   3      202.18      193.08      4.26 o 
   2  -6   3      807.83      847.43      8.66 o 
   3  -6   3        0.45       -1.69      1.69 o 
   4  -6   3      103.70      116.93     10.03 o 
   5  -6   3       37.77       31.25      6.47 o 
   6  -6   3      600.26      605.25     10.29 o 
   7  -6   3      299.73      318.73     10.03 o 
   8  -6   3      632.91      632.13     11.63 o 
   9  -6   3      937.21      978.12     15.45 o 
  10  -6   3      297.14      299.21      9.43 o 
  11  -6   3      189.72      194.67      8.79 o 
  12  -6   3       45.35       47.84     11.19 o 
  13  -6   3       29.31       11.12      9.96 o 
 -10  -5   3        3.42        6.08      9.23 o 
  -9  -5   3       15.04       13.84      7.52 o 
  -8  -5   3        9.00       16.26      6.54 o 
  -7  -5   3      168.85      168.64     13.48 o 
  -6  -5   3      316.97      321.41      9.64 o 
  -5  -5   3       93.92       96.56     11.23 o 
  -4  -5   3      207.13      193.05      7.38 o 
  -3  -5   3      473.32      487.94      9.69 o 
  -2  -5   3     2564.21     2456.45     24.31 o 
  -1  -5   3     1607.12     1676.96     18.23 o 
   0  -5   3      687.88      753.08      7.65 o 
   1  -5   3     3352.37     3609.72     24.04 o 
   2  -5   3     2327.93     2541.79     17.98 o 
   3  -5   3     1473.89     1647.86     12.82 o 
   4  -5   3      790.86      866.18      8.31 o 
   5  -5   3     1620.39     1730.64     13.70 o 
   6  -5   3      276.83      290.45      5.04 o 
   7  -5   3      154.81      154.96      4.25 o 
   8  -5   3       97.95       96.09      5.53 o 
   9  -5   3      243.42      236.09      9.89 o 
  10  -5   3       81.92       89.54     11.52 o 
  11  -5   3      115.45      116.95      7.69 o 
  12  -5   3       92.93       97.89     23.59 o 
  13  -5   3      158.23      168.79     14.03 o 
 -10  -4   3       98.45       97.78     19.95 o 
  -9  -4   3       65.75       60.79     12.65 o 
  -8  -4   3      108.39       97.29      8.00 o 
  -7  -4   3      133.27      144.08      7.50 o 
  -6  -4   3        0.60       -3.69      3.69 o 
  -5  -4   3       73.18       78.14      5.33 o 
  -4  -4   3      891.86      909.69     15.16 o 
  -3  -4   3      440.02      443.31     16.90 o 
  -2  -4   3      990.72     1017.84     12.67 o 
  -1  -4   3      757.77      580.79     10.35 o 
   0  -4   3      734.98      749.18      7.12 o 
   1  -4   3     1095.11     1130.63      9.38 o 
   2  -4   3     1588.29     1459.45     11.30 o 
   3  -4   3     1703.82     1763.30     13.13 o 
   4  -4   3       98.99      114.63      2.96 o 
   5  -4   3     1802.59     1782.78     14.10 o 
   6  -4   3       20.39       21.98      3.02 o 
   7  -4   3        7.66        5.94      2.30 o 
   8  -4   3       54.66       50.64      3.98 o 
   9  -4   3       52.18       60.53     14.43 o 
  10  -4   3      129.50      120.45      6.99 o 
  11  -4   3       51.69       66.43     16.06 o 
  12  -4   3       61.03       57.57     11.05 o 
 -11  -3   3        0.21        0.03      7.59 o 
 -10  -3   3        2.87        6.02     15.74 o 
  -9  -3   3       68.09       68.64     10.83 o 
  -8  -3   3      202.07      193.86      8.12 o 
  -7  -3   3       16.31       14.40      5.12 o 
  -6  -3   3       35.54       35.59      4.40 o 
  -5  -3   3       24.24       25.60      3.71 o 
  -4  -3   3      130.67      114.13      4.96 o 
  -3  -3   3        1.10        3.39      3.38 o 
  -2  -3   3      107.63       83.38      3.79 o 
  -1  -3   3     1527.42     1435.07     17.05 o 
   0  -3   3      379.27      378.03      4.35 o 
   1  -3   3    16669.46    16554.19     94.39 o 
   2  -3   3      536.37      457.51      4.95 o 
   3  -3   3      146.38      153.21      2.97 o 
   4  -3   3      230.49      255.56      4.09 o 
   5  -3   3      138.08      153.43      3.70 o 
   6  -3   3     1988.42     1960.47     15.91 o 
   7  -3   3        0.74        1.16      2.29 o 
   8  -3   3      164.51      152.68      5.09 o 
   9  -3   3        4.02        2.00      3.35 o 
  10  -3   3       72.67       81.67      7.04 o 
  11  -3   3       71.57       51.32      9.81 o 
 -12  -2   3        5.28       -0.29      8.10 o 
 -11  -2   3       31.95       32.22      7.49 o 
 -10  -2   3       32.04       17.89      7.20 o 
  -9  -2   3       51.47       33.00      5.75 o 
  -8  -2   3        2.32       -3.98      3.98 o 
  -7  -2   3      146.37      144.06      6.53 o 
  -6  -2   3       29.32       19.10      3.53 o 
  -5  -2   3       75.99       97.87      8.18 o 
  -4  -2   3      620.39      633.51      9.48 o 
  -3  -2   3     1099.21     1154.14     12.93 o 
  -2  -2   3       13.60       19.65      2.10 o 
  -1  -2   3      406.04      306.10      3.54 o 
   0  -2   3    45859.77    46549.18    595.03 o 
   1  -2   3      124.70      183.51      2.79 o 
   2  -2   3      204.56      147.70      2.60 o 
   3  -2   3       16.76       26.84      3.78 o 
   4  -2   3       82.54      119.75      3.01 o 
   5  -2   3      917.55      971.45      9.52 o 
   6  -2   3       19.13       14.83      2.49 o 
   7  -2   3      171.04      193.05      6.24 o 
   8  -2   3      571.74      565.89     10.89 o 
   9  -2   3       77.81       81.52      5.37 o 
  10  -2   3        5.12        2.91      7.12 o 
  11  -2   3       44.22       65.71     11.70 o 
 -12  -1   3       14.21       12.40      7.74 o 
 -11  -1   3       45.30       57.11     12.14 o 
 -10  -1   3      199.85      176.39      8.46 o 
  -9  -1   3      407.79      376.86     10.33 o 
  -8  -1   3      515.85      567.16     11.54 o 
  -7  -1   3      799.59      793.33     12.77 o 
  -6  -1   3      217.73      203.90      4.87 o 
  -5  -1   3      864.98      930.61      9.35 o 
  -4  -1   3      116.65      135.17      4.39 o 
  -3  -1   3       82.07      119.09      3.18 o 
  -2  -1   3      133.60      169.58      2.62 o 
  -1  -1   3     3529.34     3579.37     22.26 o 
   0  -1   3    13514.77    14005.17    101.51 o 
   1  -1   3       18.15       11.80      1.38 o 
   2  -1   3     2315.86     2333.24     22.11 o 
   3  -1   3      370.56      405.21      4.85 o 
   4  -1   3      874.06      885.53      8.52 o 
   5  -1   3       18.03        7.49      1.91 o 
   6  -1   3        6.93        3.85      2.67 o 
   7  -1   3      107.85      107.29      7.06 o 
   8  -1   3       17.40       18.78      3.61 o 
   9  -1   3       39.85       47.67     10.79 o 
  10  -1   3        5.09        6.38      5.88 o 
  11  -1   3        4.04        5.23     10.03 o 
 -13   0   3       10.20        7.41     10.98 o 
 -12   0   3       12.60        8.50      8.94 o 
 -11   0   3       44.40       35.54     10.21 o 
 -10   0   3      178.26      163.09      8.03 o 
  -9   0   3        7.94        3.50      4.13 o 
  -8   0   3       72.25       74.77      5.60 o 
  -7   0   3       32.06       18.87      2.63 o 
  -6   0   3     1724.40     1841.70     24.79 o 
  -5   0   3        4.48        2.93      1.83 o 
  -4   0   3       17.50       15.76      3.42 o 
  -3   0   3        0.68        0.60      1.19 o 
  -2   0   3     1838.16     1712.48     11.93 o 
  -1   0   3     2396.29     2285.76     16.02 o 
   0   0   3       67.48       62.68      2.39 o 
   1   0   3      197.03      183.52      5.96 o 
   2   0   3     1854.29     1784.44     12.84 o 
   3   0   3     1936.26     2095.34     15.26 o 
   4   0   3      350.88      338.99      5.20 o 
   5   0   3       14.32       15.67      3.52 o 
   6   0   3        0.38       -2.06      2.36 o 
   7   0   3       24.40       20.05      6.46 o 
   8   0   3      400.83      383.53      9.88 o 
   9   0   3       46.37       59.60     12.07 o 
  10   0   3       39.20       36.20     10.03 o 
  11   0   3        0.96       -0.73     10.83 o 
 -13   1   3        7.95       14.83     10.76 o 
 -12   1   3        0.67        7.56      8.36 o 
 -11   1   3       46.98       32.71      8.50 o 
 -10   1   3      101.46      107.46      7.06 o 
  -9   1   3      326.86      325.24      8.96 o 
  -8   1   3      450.15      452.91      7.37 o 
  -7   1   3      467.71      473.24      6.88 o 
  -6   1   3      589.80      582.21      7.92 o 
  -5   1   3     4226.40     4392.52     41.85 o 
  -4   1   3     1358.97     1379.78     11.20 o 
  -3   1   3     2014.79     2141.72     14.81 o 
  -2   1   3        3.53        8.83      1.10 o 
  -1   1   3     1414.81     1581.61     11.18 o 
   0   1   3     2959.67     3044.85     60.51 o 
   1   1   3        4.54        1.32      1.46 o 
   2   1   3     4497.98     4925.30     34.02 o 
   3   1   3     1369.07     1483.72     12.28 o 
   4   1   3     1068.64     1010.12     11.41 o 
   5   1   3      383.23      402.34      6.57 o 
   6   1   3      293.16      313.18      6.45 o 
   7   1   3      853.76      862.97     14.26 o 
   8   1   3      246.52      253.03      9.18 o 
   9   1   3       15.40        6.61      8.58 o 
  10   1   3       69.10       58.73     12.14 o 
 -13   2   3       68.05       38.45     11.34 o 
 -12   2   3       13.74        6.91      8.58 o 
 -11   2   3       60.15       47.61      9.23 o 
 -10   2   3       47.10       49.61      9.21 o 
  -9   2   3      566.21      550.20      8.41 o 
  -8   2   3     1133.63     1131.95     11.86 o 
  -7   2   3     1632.86     1744.36     14.89 o 
  -6   2   3      777.49      801.95      9.62 o 
  -5   2   3     3586.48     3721.12     24.72 o 
  -4   2   3     1621.18     1877.05     13.85 o 
  -3   2   3      821.77      943.10      9.79 o 
  -2   2   3     3674.75     3826.12     24.23 o 
  -1   2   3       40.84       56.75      1.98 o 
   0   2   3      261.00      196.16      3.32 o 
   1   2   3      228.68      225.31      3.77 o 
   2   2   3     3867.57     4290.44     28.12 o 
   3   2   3      523.65      502.78      6.61 o 
   4   2   3      395.08      415.31      7.67 o 
   5   2   3       10.14       10.72      3.85 o 
   6   2   3        1.92        3.69      4.02 o 
   7   2   3      106.87       95.62     11.81 o 
   8   2   3        8.61        8.00      8.50 o 
   9   2   3       64.69       77.34     11.85 o 
  10   2   3        3.55      -11.05     11.05 o 
 -12   3   3       63.15       65.64     10.47 o 
 -11   3   3        9.11        3.67      4.73 o 
 -10   3   3       56.86       50.61      5.47 o 
  -9   3   3      179.56      163.13      6.57 o 
  -8   3   3       13.71        5.27      2.43 o 
  -7   3   3       14.95       11.19      2.20 o 
  -6   3   3      400.25      405.59      6.60 o 
  -5   3   3      212.00      222.88      7.23 o 
  -4   3   3      190.76      232.83      5.00 o 
  -3   3   3     1250.53     1073.15      9.22 o 
  -2   3   3       24.44       30.84      2.08 o 
  -1   3   3      768.85      730.74      7.22 o 
   0   3   3      467.38      416.56      5.44 o 
   1   3   3      257.27      257.03      4.48 o 
   2   3   3      448.92      398.16      5.92 o 
   3   3   3      431.21      446.93      6.72 o 
   4   3   3      264.34      257.90      5.67 o 
   5   3   3        0.70       -1.74      3.85 o 
   6   3   3      112.39      110.29      6.73 o 
   7   3   3      200.08      208.69     13.30 o 
   8   3   3        6.29        1.82      9.09 o 
   9   3   3        5.78       19.99     11.19 o 
 -14   4   3        5.89       13.59     14.47 o 
 -13   4   3        4.11        1.24     11.92 o 
 -12   4   3        7.67        4.58     10.69 o 
 -11   4   3       26.42       17.70      5.77 o 
 -10   4   3       35.98       32.26      9.20 o 
  -9   4   3       20.17       12.04     10.21 o 
  -8   4   3       17.30       11.77      3.72 o 
  -7   4   3      314.50      319.54      5.38 o 
  -6   4   3      884.09      960.84      9.26 o 
  -5   4   3     1271.65     1221.66     10.60 o 
  -4   4   3     2423.64     2643.61     18.72 o 
  -3   4   3      867.45      875.31      8.51 o 
  -2   4   3     1254.37     1188.59     10.51 o 
  -1   4   3     1666.53     1903.10     22.97 o 
   0   4   3       78.10       70.42      3.05 o 
   1   4   3       67.87       75.17      3.45 o 
   2   4   3       22.81       23.09      2.74 o 
   3   4   3       33.51       28.53      3.16 o 
   4   4   3        1.64       -3.78      3.78 o 
   5   4   3       25.91       12.80      6.65 o 
   6   4   3      185.50      198.74     12.94 o 
   7   4   3       36.67       19.04      9.52 o 
   8   4   3      212.65      210.95     15.19 o 
 -14   5   3       78.35       87.16     16.28 o 
 -13   5   3      230.68      236.46     15.70 o 
 -12   5   3      143.69      122.39      8.01 o 
 -11   5   3       72.07       56.41      6.90 o 
 -10   5   3       17.44        4.05      4.56 o 
  -9   5   3        1.99        1.39      3.93 o 
  -8   5   3      392.49      430.75     11.45 o 
  -7   5   3      823.39      809.72     16.17 o 
  -6   5   3      225.53      223.93      6.58 o 
  -5   5   3      719.86      711.62      7.74 o 
  -4   5   3      664.28      741.73      8.00 o 
  -3   5   3      191.80      185.53      4.17 o 
  -2   5   3     1853.10     1912.70     17.00 o 
  -1   5   3      267.67      281.12      5.27 o 
   0   5   3      873.88      858.48      9.72 o 
   1   5   3      412.09      429.52      6.99 o 
   2   5   3      173.94      157.71      4.99 o 
   3   5   3      105.12      102.13      5.80 o 
   4   5   3        5.55       -0.59      6.61 o 
   5   5   3       12.34        2.18      7.92 o 
   6   5   3       23.62       10.18      9.16 o 
   7   5   3       95.35      118.12     14.10 o 
   8   5   3       30.47       32.86     12.65 o 
 -14   6   3       99.77      123.28     16.79 o 
 -13   6   3      129.66      138.72      9.07 o 
 -12   6   3      122.93      127.86      8.68 o 
 -11   6   3      223.06      212.47      8.95 o 
 -10   6   3       62.71       55.71     10.14 o 
  -9   6   3      133.79      145.04      7.09 o 
  -8   6   3      409.15      418.12      9.89 o 
  -7   6   3      206.80      208.84      6.99 o 
  -6   6   3      183.63      184.06      7.89 o 
  -5   6   3      192.71      181.07      4.28 o 
  -4   6   3       49.93       43.74      4.67 o 
  -3   6   3      346.56      354.81      5.99 o 
  -2   6   3       74.56       79.68      3.82 o 
  -1   6   3        5.78        1.19      2.54 o 
   0   6   3      100.77       86.86      4.36 o 
   1   6   3      328.76      319.22      6.69 o 
   2   6   3       28.61       18.25      4.78 o 
   3   6   3        0.88       -4.83      4.83 o 
   4   6   3        4.87       -1.89      8.00 o 
   5   6   3        1.26       -1.82      8.58 o 
   6   6   3        0.08       -0.29     10.32 o 
   7   6   3        1.89       -8.72     11.19 o 
 -14   7   3        2.20       -1.84      8.50 o 
 -13   7   3        0.32       -1.11      9.52 o 
 -12   7   3        0.23       -6.27      6.27 o 
 -11   7   3       49.34       30.92      6.47 o 
 -10   7   3      109.56      108.80      8.47 o 
  -9   7   3      302.90      297.50      9.25 o 
  -8   7   3       80.35       75.25      6.13 o 
  -7   7   3       10.26        1.33      3.78 o 
  -6   7   3       12.95        7.80      3.59 o 
  -5   7   3      107.39      111.28     10.36 o 
  -4   7   3      154.04      156.65      4.64 o 
  -3   7   3      102.63      107.76      4.39 o 
  -2   7   3      109.86      117.54      4.66 o 
  -1   7   3       40.53       39.32      3.74 o 
   0   7   3        3.26        3.20      3.24 o 
   1   7   3      242.71      235.28      8.12 o 
   2   7   3      150.75      156.21      7.75 o 
   3   7   3      205.71      177.07     12.14 o 
   4   7   3       43.15       24.42      9.81 o 
   5   7   3       36.86       38.24     11.56 o 
 -14   8   3       31.45       27.91      8.88 o 
 -13   8   3      115.51      143.00     12.98 o 
 -12   8   3      267.66      285.59     16.90 o 
 -11   8   3      372.95      363.85     11.41 o 
 -10   8   3      328.30      340.40     10.51 o 
  -9   8   3      459.23      462.14     11.43 o 
  -8   8   3       86.93       92.77      8.72 o 
  -7   8   3      410.86      414.11     10.18 o 
  -6   8   3      278.38      280.78      8.48 o 
  -5   8   3      543.59      556.91     11.37 o 
  -4   8   3       47.83       44.62      5.05 o 
  -3   8   3      257.75      250.18      9.14 o 
  -2   8   3      432.62      410.85      7.83 o 
  -1   8   3       92.20       95.30      5.16 o 
   0   8   3       65.71       85.89      7.06 o 
   1   8   3       28.59       24.07      5.94 o 
   2   8   3       20.69       20.86      8.50 o 
   3   8   3       43.80       55.32     11.41 o 
   4   8   3       47.27       50.59     12.28 o 
 -14   9   3        2.96       -5.96      8.01 o 
 -13   9   3       24.56       17.26      7.59 o 
 -12   9   3       72.26       70.29      9.78 o 
 -11   9   3      169.33      153.90      8.53 o 
 -10   9   3       83.93       95.43      7.82 o 
  -9   9   3      180.18      188.13      8.37 o 
  -8   9   3       42.73       40.15      7.74 o 
  -7   9   3       73.00       75.87      6.70 o 
  -6   9   3      351.23      336.79      9.81 o 
  -5   9   3       98.65       97.65      6.60 o 
  -4   9   3        2.26       -4.34      4.34 o 
  -3   9   3       56.35       59.76      7.96 o 
  -2   9   3       19.01       16.62      4.20 o 
  -1   9   3        1.88        1.96      5.18 o 
   0   9   3        5.98        3.84      5.67 o 
   1   9   3        0.07       -7.56      8.14 o 
   2   9   3        5.75        7.27      9.60 o 
   3   9   3        5.87       -0.65     10.54 o 
 -13  10   3        9.66        5.89      7.32 o 
 -12  10   3        2.56        3.12      6.57 o 
 -11  10   3        7.54       -2.04      7.60 o 
 -10  10   3       23.21       20.09      6.18 o 
  -9  10   3       38.63       27.18      8.65 o 
  -8  10   3      131.99      111.07      7.41 o 
  -7  10   3       89.31       86.51      7.56 o 
  -6  10   3       49.14       42.19     12.58 o 
  -5  10   3        6.97        1.74      5.45 o 
  -4  10   3        0.49       -5.21      5.21 o 
  -3  10   3       17.31       19.78      7.74 o 
  -2  10   3       61.68       76.69     11.49 o 
  -1  10   3       38.72       37.65     10.47 o 
   0  10   3       41.18       50.01     10.76 o 
   1  10   3       12.08       13.52     10.83 o 
 -12  11   3       19.47       16.04      7.53 o 
 -11  11   3       21.32       17.52      6.98 o 
 -10  11   3       91.23      100.32     12.25 o 
  -9  11   3      118.09      118.81     20.21 o 
  -8  11   3       78.25       74.99      7.95 o 
  -7  11   3      182.32      201.11      9.58 o 
  -6  11   3      133.32      136.74      8.66 o 
  -5  11   3      123.77      137.96      8.87 o 
  -4  11   3      106.60      135.64     13.88 o 
  -3  11   3       35.35       41.29     11.19 o 
 -11  12   3       23.89       22.43      8.04 o 
 -10  12   3       18.72        5.47      7.32 o 
  -9  12   3       44.43       45.16      9.27 o 
  -8  12   3       34.27       30.64      8.00 o 
  -7  12   3       21.47       21.05      8.65 o 
  -6  12   3       29.62       41.98      7.79 o 
  -5  12   3       45.76       76.18     13.74 o 
  -4  12   3       43.91       52.77     13.45 o 
  -8  13   3        8.42        2.54     12.50 o 
  -7  13   3        4.11       -7.34     12.43 o 
   3 -14   4        0.36        7.56     10.39 o 
   4 -14   4        2.12       -1.45     10.54 o 
   5 -14   4        7.16        9.16     10.39 o 
   6 -14   4       12.79       12.72     10.32 o 
   7 -14   4        3.80       -0.79      8.25 o 
   8 -14   4        1.70       -4.23      7.19 o 
   9 -14   4        0.44        5.35      7.47 o 
  10 -14   4        1.44       -9.38     11.41 o 
   0 -13   4       44.27       43.03     11.85 o 
   1 -13   4        7.24        3.13      9.52 o 
   2 -13   4        4.31        3.49      9.09 o 
   3 -13   4       44.80       46.89     10.61 o 
   4 -13   4       12.72       -5.45      8.50 o 
   5 -13   4       37.83       40.49     10.18 o 
   6 -13   4      130.14      123.62      8.49 o 
   7 -13   4      174.28      175.20      9.52 o 
   8 -13   4       58.06       69.07      8.83 o 
   9 -13   4       62.41       77.63     15.74 o 
  10 -13   4       37.48       25.05      7.58 o 
  11 -13   4       56.35       52.83      8.49 o 
  -2 -12   4       34.74       21.61      8.75 o 
  -1 -12   4       93.49      101.25     10.12 o 
   0 -12   4       81.32       66.44     11.05 o 
   1 -12   4        9.27       -0.07      8.14 o 
   2 -12   4        8.52       -1.38      7.92 o 
   3 -12   4        0.21       -2.40      8.00 o 
   4 -12   4        0.45        0.65      7.41 o 
   5 -12   4       64.41       85.89      7.62 o 
   6 -12   4       49.40       54.11      6.94 o 
   7 -12   4       14.25        7.58      9.12 o 
   8 -12   4       73.36       78.09      8.10 o 
   9 -12   4       63.13       62.89      7.54 o 
  10 -12   4       66.92       75.41      8.24 o 
  11 -12   4       54.55       58.62      8.13 o 
  12 -12   4       19.17        8.49      7.59 o 
  -3 -11   4        0.36       11.54      8.16 o 
  -2 -11   4        9.56       10.96      7.36 o 
  -1 -11   4       33.60       40.31      7.46 o 
   0 -11   4       33.35       25.19      6.58 o 
   1 -11   4       17.44       14.56      6.03 o 
   2 -11   4        6.96        1.96      6.76 o 
   3 -11   4       19.33       13.38      7.41 o 
   4 -11   4      221.63      238.13      8.55 o 
   5 -11   4      102.81       92.97      6.43 o 
   6 -11   4       30.90       40.31      5.74 o 
   7 -11   4       25.79       13.15      5.34 o 
   8 -11   4      109.13      113.86      7.32 o 
   9 -11   4        5.80        5.30      5.45 o 
  10 -11   4       81.26       68.22      7.49 o 
  11 -11   4        6.07        2.95     12.47 o 
  12 -11   4       19.71        4.27      6.84 o 
  13 -11   4        9.09       -2.98     12.07 o 
  -5 -10   4        1.75        1.60      8.68 o 
  -4 -10   4       11.47        1.89      7.40 o 
  -3 -10   4        7.94       -0.22      6.76 o 
  -2 -10   4      114.42      120.81      8.54 o 
  -1 -10   4        2.25       -5.79      5.96 o 
   0 -10   4      147.33      155.83     12.07 o 
   1 -10   4      292.59      291.37     10.03 o 
   2 -10   4      373.82      389.94     15.08 o 
   3 -10   4      211.01      222.17      7.66 o 
   4 -10   4       51.71       46.69      6.07 o 
   5 -10   4      110.86      113.50      6.46 o 
   6 -10   4      503.87      499.26     11.24 o 
   7 -10   4      281.64      261.76      8.68 o 
   8 -10   4      235.17      257.85      9.10 o 
   9 -10   4       55.03       55.37      6.53 o 
  10 -10   4       10.63       10.38      5.52 o 
  11 -10   4        0.41       -3.57      5.65 o 
  12 -10   4       29.02       22.63      6.92 o 
  13 -10   4       46.50       50.28      8.41 o 
  -6  -9   4       56.33       37.92      9.11 o 
  -5  -9   4       51.49       57.79      8.72 o 
  -4  -9   4        0.47       -7.20      7.20 o 
  -3  -9   4       19.26        7.26      5.85 o 
  -2  -9   4      121.29      117.57      7.49 o 
  -1  -9   4      114.15      116.62      7.32 o 
   0  -9   4       85.80       95.33      6.27 o 
   1  -9   4       96.30       90.66     10.32 o 
   2  -9   4      321.69      335.79      6.86 o 
   3  -9   4        1.13       -0.28      2.90 o 
   4  -9   4       67.43       66.79      5.42 o 
   5  -9   4        1.58       -3.51      3.51 o 
   6  -9   4        7.83        5.13      3.82 o 
   7  -9   4       30.46       37.16      4.94 o 
   8  -9   4      149.18      161.76      7.25 o 
   9  -9   4        0.14       -3.27      4.31 o 
  10  -9   4       87.86       94.99      7.42 o 
  11  -9   4        0.62       -4.07      5.33 o 
  12  -9   4        0.11        8.46     16.10 o 
  13  -9   4        2.71        6.38      7.14 o 
  -7  -8   4        0.23       -1.49      7.96 o 
  -6  -8   4       35.55       39.20      7.83 o 
  -5  -8   4        0.09        3.94     11.78 o 
  -4  -8   4       42.47       37.62      6.64 o 
  -3  -8   4       53.17       47.50      6.16 o 
  -2  -8   4       28.67       20.11      5.00 o 
  -1  -8   4       89.89       74.89      9.89 o 
   0  -8   4      201.98      192.78      9.96 o 
   1  -8   4       43.49       44.63      5.12 o 
   2  -8   4       10.49        5.90      2.59 o 
   3  -8   4        0.50        1.55      2.50 o 
   4  -8   4        0.14       -1.56      2.40 o 
   5  -8   4      446.36      420.70      9.15 o 
   6  -8   4      263.56      273.77      7.89 o 
   7  -8   4      191.00      193.52      7.23 o 
   8  -8   4      118.82      132.13      8.69 o 
   9  -8   4       58.51       63.83      6.69 o 
  10  -8   4      102.01      107.44      7.01 o 
  11  -8   4       20.84       20.89      5.74 o 
  12  -8   4       62.67       70.82      7.80 o 
  13  -8   4       42.03       34.57      7.61 o 
  -8  -7   4       51.71       65.67     28.28 o 
  -7  -7   4       28.47       12.81      7.13 o 
  -6  -7   4      134.81      127.62      8.82 o 
  -5  -7   4      243.48      243.89      9.60 o 
  -4  -7   4       46.21       40.73      5.88 o 
  -3  -7   4       52.39       46.37      5.43 o 
  -2  -7   4      206.59      200.66      9.34 o 
  -1  -7   4     1171.79     1155.06     15.87 o 
   0  -7   4      620.48      585.56      8.59 o 
   1  -7   4       88.84       91.59      3.75 o 
   2  -7   4      425.99      439.63      8.46 o 
   3  -7   4     1124.23     1154.66     11.23 o 
   4  -7   4     1334.81     1354.97     20.17 o 
   5  -7   4      955.52      999.74     10.18 o 
   6  -7   4      213.25      222.33      6.85 o 
   7  -7   4      832.05      793.13     13.06 o 
   8  -7   4     1374.23     1363.38     30.42 o 
   9  -7   4      756.52      764.02     13.88 o 
  10  -7   4       61.83       55.20      6.12 o 
  11  -7   4        5.40        2.41      5.18 o 
  12  -7   4        1.46       -0.81      5.77 o 
  13  -7   4        1.37        3.42     10.76 o 
  -9  -6   4       55.11       58.11      9.28 o 
  -8  -6   4       44.62       37.11     18.46 o 
  -7  -6   4      470.42      488.40     19.15 o 
  -6  -6   4      729.42      703.24     31.55 o 
  -5  -6   4      474.97      441.35     11.13 o 
  -4  -6   4      493.59      520.36     11.31 o 
  -3  -6   4      399.34      379.67     18.61 o 
  -2  -6   4     1659.24     1706.01     20.09 o 
  -1  -6   4     1046.34      995.64      9.77 o 
   0  -6   4     1254.54     1319.84     11.83 o 
   1  -6   4     2107.34     2161.67     16.66 o 
   2  -6   4     2503.78     2638.75     19.35 o 
   3  -6   4      322.29      335.75      5.28 o 
   4  -6   4      584.71      605.74      7.21 o 
   5  -6   4     1196.64     1208.59     12.79 o 
   6  -6   4      103.89      105.16      3.68 o 
   7  -6   4      251.87      255.72      7.74 o 
   8  -6   4       26.36       39.83      6.80 o 
   9  -6   4      188.04      173.54      7.23 o 
  10  -6   4      246.67      272.89      9.15 o 
  11  -6   4      202.88      216.22      9.02 o 
  12  -6   4        3.84        1.24      9.23 o 
  13  -6   4        0.09       -4.94     10.18 o 
 -10  -5   4        9.28        8.12      8.31 o 
  -9  -5   4        5.14        3.09      7.26 o 
  -8  -5   4       62.02       68.23      7.73 o 
  -7  -5   4      303.11      292.33     10.25 o 
  -6  -5   4        3.02       -0.76      4.63 o 
  -5  -5   4        3.92        1.74      3.91 o 
  -4  -5   4       11.35        6.09      3.54 o 
  -3  -5   4      779.75      765.68     12.39 o 
  -2  -5   4     1162.27     1207.14     15.19 o 
  -1  -5   4       62.66       52.05      3.07 o 
   0  -5   4      393.84      389.65      5.33 o 
   1  -5   4       85.85      100.49      3.11 o 
   2  -5   4      525.31      502.76      6.18 o 
   3  -5   4      131.79      148.80      3.62 o 
   4  -5   4      923.79     1005.67     11.33 o 
   5  -5   4      631.21      686.48      7.80 o 
   6  -5   4       67.01       66.30      3.18 o 
   7  -5   4       28.30       19.80      2.83 o 
   8  -5   4      265.02      270.25      7.80 o 
   9  -5   4        9.73        8.63      4.33 o 
  10  -5   4      478.56      491.36     11.63 o 
  11  -5   4      198.40      192.56     12.43 o 
  12  -5   4       29.70       20.06      9.74 o 
  13  -5   4       15.13        8.65     11.63 o 
 -11  -4   4       13.69       16.86     13.38 o 
 -10  -4   4        0.39        1.03      8.25 o 
  -9  -4   4       16.31        7.11      6.21 o 
  -8  -4   4      186.01      179.96      8.87 o 
  -7  -4   4        7.16       -2.98      4.54 o 
  -6  -4   4       43.90       28.34     10.14 o 
  -5  -4   4        3.92       -2.39      3.30 o 
  -4  -4   4      642.02      673.47     11.49 o 
  -3  -4   4      948.34      964.49     13.11 o 
  -2  -4   4      519.49      542.74      8.97 o 
  -1  -4   4       19.45       18.19      1.59 o 
   0  -4   4     1178.22     1188.84      9.93 o 
   1  -4   4     4766.37     4926.26     30.95 o 
   2  -4   4    10912.22    11141.07     99.10 o 
   3  -4   4     3656.49     4013.92     26.18 o 
   4  -4   4     2083.61     2219.56     16.50 o 
   5  -4   4      719.94      723.79      8.02 o 
   6  -4   4     1143.12     1236.18     11.80 o 
   7  -4   4      319.41      311.62      5.96 o 
   8  -4   4       29.26       32.73      4.00 o 
   9  -4   4        0.66        0.26      4.16 o 
  10  -4   4      429.97      405.25     15.56 o 
  11  -4   4       31.49       33.66      9.52 o 
  12  -4   4       63.59       63.02     11.85 o 
  13  -4   4       76.13      109.83     16.28 o 
 -11  -3   4       18.55        7.64      7.81 o 
 -10  -3   4       48.04       36.69      9.67 o 
  -9  -3   4       11.82       19.41      8.36 o 
  -8  -3   4       70.03       70.58      6.69 o 
  -7  -3   4     1016.85      988.87     15.78 o 
  -6  -3   4        5.42        9.44      3.57 o 
  -5  -3   4       66.39       65.11      4.88 o 
  -4  -3   4     2255.94     2246.36     22.72 o 
  -3  -3   4       36.73       66.42      3.90 o 
  -2  -3   4      631.30      666.09     13.70 o 
  -1  -3   4        9.20        3.21      1.83 o 
   0  -3   4    11152.97    12107.49     70.19 o 
   1  -3   4     1711.23     1840.36     14.67 o 
   2  -3   4      567.81      607.32      6.23 o 
   3  -3   4      919.26      995.86      8.86 o 
   4  -3   4     1437.02     1470.44     12.13 o 
   5  -3   4     1882.81     1961.79     19.38 o 
   6  -3   4      215.10      230.86      5.00 o 
   7  -3   4      859.70      811.40     15.63 o 
   8  -3   4      540.14      596.41     10.72 o 
   9  -3   4      223.25      214.98      8.58 o 
  10  -3   4       98.02       89.12     10.61 o 
  11  -3   4        9.42       19.70      9.96 o 
  12  -3   4        1.32      -11.27     11.27 o 
 -12  -2   4       10.79        6.43      8.18 o 
 -11  -2   4       50.83       52.31     10.83 o 
 -10  -2   4       72.49       78.14     15.30 o 
  -9  -2   4       21.60       21.87      5.30 o 
  -8  -2   4      122.75      117.42      6.86 o 
  -7  -2   4      109.72      111.86      6.13 o 
  -6  -2   4      281.44      308.93      7.99 o 
  -5  -2   4     3584.09     3527.41     40.27 o 
  -4  -2   4      106.61      128.64      4.74 o 
  -3  -2   4       31.80       19.65      2.46 o 
  -2  -2   4      631.34      543.16      5.43 o 
  -1  -2   4        2.11        7.22      1.35 o 
   0  -2   4    24552.49    24513.11    235.39 o 
   1  -2   4      866.47      804.29      7.09 o 
   2  -2   4       60.90       71.84      2.21 o 
   3  -2   4        0.43       -0.04      1.18 o 
   4  -2   4       71.10       73.90      2.80 o 
   5  -2   4      300.61      285.66      5.13 o 
   6  -2   4       61.53       52.77      8.21 o 
   7  -2   4      159.59      159.79      5.42 o 
   8  -2   4       16.99       12.72      5.67 o 
   9  -2   4        0.08       -3.85      5.92 o 
  10  -2   4        4.73        3.97     11.19 o 
  11  -2   4        5.30        3.56     10.10 o 
 -12  -1   4        5.01       13.80      7.36 o 
 -11  -1   4        0.90       -8.60     11.49 o 
 -10  -1   4       26.02       21.91      5.72 o 
  -9  -1   4       38.34       45.95      7.56 o 
  -8  -1   4       14.31       12.93      5.67 o 
  -7  -1   4       17.69       15.25      3.67 o 
  -6  -1   4      882.50      843.55     11.92 o 
  -5  -1   4       95.16       87.48      7.60 o 
  -4  -1   4      199.98      194.55      4.53 o 
  -3  -1   4      232.10      188.18      3.22 o 
  -2  -1   4      299.65      295.87      3.88 o 
  -1  -1   4      280.44      272.38      3.66 o 
   0  -1   4      180.32      108.77      2.41 o 
   1  -1   4      336.00      392.49      6.06 o 
   3  -1   4      104.25      113.08      2.86 o 
   4  -1   4      600.95      593.37      6.95 o 
   5  -1   4      509.01      544.16      9.43 o 
   6  -1   4        2.24       -0.87      2.93 o 
   7  -1   4       10.58       12.47      3.95 o 
   8  -1   4      112.30      117.96      6.93 o 
   9  -1   4       91.21       92.53      7.48 o 
  10  -1   4       46.86       40.56      7.12 o 
  11  -1   4       11.92       11.92     11.05 o 
 -13   0   4       79.45       57.79     12.65 o 
 -12   0   4       26.57       17.88      9.74 o 
 -11   0   4       11.54        5.83      6.03 o 
 -10   0   4        4.19       -1.19      4.52 o 
  -9   0   4      536.55      520.45     11.23 o 
  -8   0   4      291.14      266.40      7.94 o 
  -7   0   4      312.00      297.82      5.69 o 
  -6   0   4      478.56      488.59      6.63 o 
  -5   0   4     2562.72     2624.09     22.23 o 
  -4   0   4      167.71      129.75      3.08 o 
  -3   0   4       76.96       84.65      2.47 o 
  -2   0   4      207.84      137.07      2.77 o 
  -1   0   4      894.78     1001.77      9.91 o 
   0   0   4       71.99       42.57      2.52 o 
   1   0   4       56.25       38.92      4.47 o 
   2   0   4     2372.48     2569.68     48.41 o 
   3   0   4     1616.69     1602.27     12.67 o 
   4   0   4     1545.28     1628.60     13.62 o 
   5   0   4      294.72      340.00      5.95 o 
   6   0   4       69.30       64.40     11.81 o 
   7   0   4       90.59       90.31      5.96 o 
   8   0   4       20.14       10.03      5.13 o 
   9   0   4        0.14       -0.89      5.65 o 
  10   0   4       40.68       26.39     10.54 o 
  11   0   4       25.50       36.64     13.38 o 
 -13   1   4       69.74       69.93     12.43 o 
 -12   1   4       65.45       59.46     10.32 o 
 -11   1   4      140.71      147.20     11.49 o 
 -10   1   4       29.98       33.33      9.38 o 
  -9   1   4      200.21      193.86      7.45 o 
  -8   1   4      269.92      286.25      6.07 o 
  -7   1   4       31.61       29.33      5.58 o 
  -6   1   4       23.38       24.65      2.37 o 
  -5   1   4      355.62      380.32      6.73 o 
  -4   1   4      418.86      434.49      5.47 o 
  -3   1   4     3514.12     3440.96     22.53 o 
  -2   1   4       22.05       30.11      1.75 o 
  -1   1   4       43.51       30.58      4.18 o 
   0   1   4       87.19       76.97      3.16 o 
   1   1   4      705.93      768.62      9.95 o 
   2   1   4      514.73      542.60      8.58 o 
   3   1   4      116.20      110.59      4.70 o 
   4   1   4       91.58      100.84      5.01 o 
   5   1   4       72.93       55.65      4.88 o 
   6   1   4       16.63       17.08      4.29 o 
   7   1   4       11.63       11.47      5.38 o 
   8   1   4       40.79       40.71      7.12 o 
   9   1   4        7.47        1.31      9.30 o 
  10   1   4        0.18       -0.94     10.32 o 
 -13   2   4        8.37       -6.18      9.60 o 
 -12   2   4        0.47       -1.89      8.07 o 
 -11   2   4        0.13       -6.61      6.61 o 
 -10   2   4       41.56       34.38      7.34 o 
  -9   2   4       35.64       31.73      3.59 o 
  -8   2   4      138.24      145.86      4.60 o 
  -7   2   4       53.16       51.33      6.75 o 
  -6   2   4      400.60      422.16      6.13 o 
  -5   2   4     1937.85     1953.64     15.17 o 
  -4   2   4      312.83      357.94      5.04 o 
  -3   2   4     2405.63     2326.43     20.22 o 
  -2   2   4     2397.27     2476.31     17.25 o 
  -1   2   4       33.36       34.92      2.49 o 
   0   2   4      262.48      268.14      4.01 o 
   1   2   4      172.45      174.71      3.71 o 
   2   2   4      103.83      101.03      3.54 o 
   3   2   4      275.53      285.88      5.23 o 
   4   2   4        0.97        3.96      3.18 o 
   5   2   4        0.54        2.30      3.80 o 
   6   2   4        0.59        1.52      4.56 o 
   7   2   4       42.34       56.90     11.49 o 
   8   2   4       53.01       37.58     10.10 o 
   9   2   4       12.01        3.93      9.74 o 
 -13   3   4       54.04       36.05     10.83 o 
 -12   3   4      404.35      418.99     17.45 o 
 -11   3   4      639.58      647.16     20.14 o 
 -10   3   4       21.42        7.32      4.30 o 
  -9   3   4       40.49       19.33      9.63 o 
  -8   3   4      147.54      139.83      4.53 o 
  -7   3   4      564.70      596.56      7.75 o 
  -6   3   4     2379.47     2344.88     21.36 o 
  -5   3   4       43.05       67.44      3.03 o 
  -4   3   4     3088.89     3270.40     22.41 o 
  -3   3   4     2603.16     2577.09     21.50 o 
  -2   3   4      229.37      292.44      4.59 o 
  -1   3   4     1406.82     1359.82     11.40 o 
   0   3   4      765.90      778.78     11.73 o 
   1   3   4       43.94       22.90      3.34 o 
   2   3   4      635.45      679.60      8.10 o 
   3   3   4       32.87       29.80      4.03 o 
   4   3   4      230.13      216.19      7.27 o 
   5   3   4      257.93      261.76      9.78 o 
   6   3   4      136.36      152.06      7.72 o 
   7   3   4        6.33       10.69      8.94 o 
   8   3   4       15.70       14.10     10.32 o 
   9   3   4        2.60       -6.54     11.34 o 
 -14   4   4       17.24        7.85     14.83 o 
 -13   4   4        0.69        3.20     12.72 o 
 -12   4   4       49.70       67.31     12.65 o 
 -11   4   4       25.15       20.22      6.05 o 
 -10   4   4       60.29       63.73      6.39 o 
  -9   4   4      462.47      442.11     10.15 o 
  -8   4   4        1.77        3.04      4.54 o 
  -7   4   4        6.90        6.89      2.27 o 
  -6   4   4       89.06      110.34      3.65 o 
  -5   4   4      239.86      252.68      4.68 o 
  -4   4   4      615.63      590.01      7.05 o 
  -3   4   4      593.89      581.82      6.98 o 
  -2   4   4      383.98      405.38      8.64 o 
  -1   4   4      288.00      272.75      5.63 o 
   0   4   4       34.22       35.41      3.34 o 
   1   4   4       18.34       17.53      4.25 o 
   2   4   4       12.53        9.23      3.67 o 
   3   4   4        5.36        7.09      3.83 o 
   4   4   4       93.60       92.37     12.87 o 
   5   4   4      176.24      153.99      7.79 o 
   6   4   4        5.24       -5.82      8.29 o 
   7   4   4        0.01       -5.82      9.30 o 
   8   4   4        2.70        4.36     11.05 o 
 -14   5   4       17.93       23.84     14.32 o 
 -13   5   4       51.07       55.68     13.16 o 
 -12   5   4       50.13       38.26      7.09 o 
 -11   5   4        7.82        7.72      6.91 o 
 -10   5   4        1.72       -0.13      4.70 o 
  -9   5   4       64.83       40.46      5.29 o 
  -8   5   4      105.92       93.51      6.61 o 
  -7   5   4      185.77      165.72      6.27 o 
  -6   5   4       23.88       24.66      5.25 o 
  -5   5   4       22.36       16.14      3.32 o 
  -4   5   4      779.08      860.07     10.54 o 
  -3   5   4     1821.58     1792.55     15.04 o 
  -2   5   4      768.35      775.17     14.19 o 
  -1   5   4      909.82      929.77     15.99 o 
   0   5   4      305.17      312.67      6.01 o 
   1   5   4      397.74      412.49     12.21 o 
   2   5   4        0.72        0.26      3.90 o 
   3   5   4      114.44      107.34      6.27 o 
   4   5   4      108.61       98.39      7.56 o 
   5   5   4        0.52       -7.63      7.63 o 
   6   5   4       13.41        9.96      9.67 o 
   7   5   4        3.55       -2.76     10.76 o 
 -14   6   4       95.01      127.93     17.01 o 
 -13   6   4      143.16      145.91      9.80 o 
 -12   6   4      125.47      135.19      8.47 o 
 -11   6   4      104.74      113.91      8.32 o 
 -10   6   4      174.73      169.35      8.98 o 
  -9   6   4      814.46      858.92     27.91 o 
  -8   6   4        1.57        0.95      3.75 o 
  -7   6   4       99.15       93.78      5.78 o 
  -6   6   4      310.47      295.34      7.84 o 
  -5   6   4      364.32      359.47      6.10 o 
  -4   6   4      216.82      214.27      5.01 o 
  -3   6   4      208.89      199.02      5.04 o 
  -2   6   4      787.76      812.82      9.88 o 
  -1   6   4     1106.81     1090.29     12.03 o 
   0   6   4      418.83      459.61     10.10 o 
   1   6   4      188.81      189.71      7.48 o 
   2   6   4      170.80      164.92     11.70 o 
   3   6   4      389.41      367.06     10.34 o 
   4   6   4       82.86       88.97     11.78 o 
   5   6   4       41.84       46.81     10.90 o 
   6   6   4        0.18      -10.39     10.39 o 
 -14   7   4       86.83      113.72     11.08 o 
 -13   7   4      122.17      131.23      9.74 o 
 -12   7   4      120.37      128.29      9.97 o 
 -11   7   4      390.04      416.62     11.64 o 
 -10   7   4      928.27      930.62     16.45 o 
  -9   7   4      940.69      914.79     15.73 o 
  -8   7   4       59.61       57.41      5.90 o 
  -7   7   4      940.90      963.55     28.35 o 
  -6   7   4      160.87      157.53      6.60 o 
  -5   7   4       62.08       69.74      5.51 o 
  -4   7   4       27.55       35.79      7.22 o 
  -3   7   4      364.20      364.32      6.99 o 
  -2   7   4      747.17      731.21      9.99 o 
  -1   7   4        3.53        3.52      4.03 o 
   0   7   4        1.35       -0.33      4.54 o 
   1   7   4       50.11       51.92      6.28 o 
   2   7   4       11.14       11.47      7.45 o 
   3   7   4        1.15       -5.60      8.21 o 
   4   7   4       16.75        7.20      9.96 o 
   5   7   4        3.73       16.06     11.05 o 
 -14   8   4        5.26       14.49     10.83 o 
 -13   8   4        6.75       10.56      7.76 o 
 -12   8   4        3.09       -2.33      6.78 o 
 -11   8   4       73.77       83.34      8.17 o 
 -10   8   4       29.69       14.27      5.73 o 
  -9   8   4        7.85        6.25      4.80 o 
  -8   8   4        4.74       -1.90      4.38 o 
  -7   8   4       20.88        8.43      4.56 o 
  -6   8   4        0.40        2.22      4.34 o 
  -5   8   4       44.39       40.11      5.35 o 
  -4   8   4        0.10       -0.65      4.40 o 
  -3   8   4      190.47      190.79      5.89 o 
  -2   8   4       81.29       90.18      6.51 o 
  -1   8   4      101.42       95.31      6.42 o 
   0   8   4        1.74       -4.77      4.98 o 
   1   8   4        8.43        2.88      5.89 o 
   2   8   4        0.41        2.25      9.16 o 
   3   8   4       23.27       19.26     10.54 o 
   4   8   4       21.73        3.85     10.83 o 
 -13   9   4        0.16        2.74      9.12 o 
 -12   9   4       42.92       39.48      7.57 o 
 -11   9   4      116.93      108.17      8.24 o 
 -10   9   4      255.73      263.09      9.97 o 
  -9   9   4       82.63       71.98     21.30 o 
  -8   9   4      169.42      172.78     10.90 o 
  -7   9   4      392.66      376.69     10.66 o 
  -6   9   4      529.82      568.33     12.58 o 
  -5   9   4      397.72      440.11     18.83 o 
  -4   9   4       39.44       28.91      5.86 o 
  -3   9   4      154.11      181.51     11.63 o 
  -2   9   4      123.80      120.59     10.76 o 
  -1   9   4       63.44       73.61     12.18 o 
   0   9   4      199.08      220.80      9.66 o 
   1   9   4       81.39       88.97     11.99 o 
   2   9   4       28.05       35.84     11.78 o 
 -13  10   4       21.13        3.80      9.16 o 
 -12  10   4       47.45       33.79      7.68 o 
 -11  10   4       50.39       27.68      7.15 o 
 -10  10   4       75.79       74.07      8.12 o 
  -9  10   4      120.97      128.90      8.90 o 
  -8  10   4      320.15      320.98     15.37 o 
  -7  10   4      343.10      358.92     11.22 o 
  -6  10   4      162.41      172.85     11.59 o 
  -5  10   4      124.66      120.00      7.99 o 
  -4  10   4      206.82      227.16     13.30 o 
  -3  10   4      128.80      154.68     12.43 o 
  -2  10   4       41.66       34.82     10.61 o 
  -1  10   4       38.01       62.08     12.21 o 
   0  10   4       25.07       52.56     11.56 o 
   1  10   4       12.35       19.04     11.63 o 
 -12  11   4       33.70       37.49     14.72 o 
 -11  11   4       14.26       16.12      7.71 o 
 -10  11   4        0.69        7.73      6.98 o 
  -9  11   4        4.61        3.11      6.87 o 
  -8  11   4        0.22       -6.48      6.48 o 
  -7  11   4        4.96        2.44      6.72 o 
  -6  11   4        0.09       -5.40      6.65 o 
  -5  11   4        1.18      -10.25     10.25 o 
  -4  11   4        0.61        2.11     10.18 o 
  -3  11   4        2.35        2.83     11.19 o 
 -10  12   4        0.13        1.95      8.10 o 
  -9  12   4        3.59        0.43      7.77 o 
  -8  12   4       33.30       30.88     12.18 o 
  -7  12   4       12.39        6.65      7.71 o 
  -6  12   4       15.72        7.34     12.79 o 
  -5  12   4       26.36       41.22     13.08 o 
  -4  12   4       67.04       89.55     15.48 o 
   2 -14   5       52.80       68.76     12.72 o 
   3 -14   5       12.34       11.56     10.69 o 
   4 -14   5        0.28       -3.78      9.52 o 
   5 -14   5       80.47       98.13     13.45 o 
   6 -14   5      107.62      137.75     14.97 o 
   7 -14   5       57.91       67.67     12.72 o 
   8 -14   5       14.57       13.77      7.60 o 
   9 -14   5       47.77       54.98      9.03 o 
   0 -13   5        0.12        3.71     10.18 o 
   1 -13   5        9.05        6.98      9.52 o 
   2 -13   5       28.24       21.30      9.96 o 
   3 -13   5        3.04        7.05      9.30 o 
   4 -13   5        0.39        9.96      9.01 o 
   5 -13   5       18.18       14.83      8.72 o 
   6 -13   5        2.02        1.51     10.29 o 
   7 -13   5        0.28       -5.20     13.01 o 
   8 -13   5       14.52       13.76     15.88 o 
   9 -13   5       17.78       12.16      7.30 o 
  10 -13   5        2.13       -1.77      7.07 o 
  11 -13   5        0.68        0.35      7.58 o 
  -2 -12   5       49.80       45.87      9.21 o 
  -1 -12   5        0.95       -9.89      9.89 o 
   0 -12   5       97.50      101.26     12.36 o 
   1 -12   5      104.58      137.89     13.38 o 
   2 -12   5      236.96      238.21     14.10 o 
   3 -12   5      171.49      175.62     12.36 o 
   4 -12   5       26.69       30.53      8.58 o 
   5 -12   5       33.31       38.76      6.27 o 
   6 -12   5       17.24       15.08      5.54 o 
   7 -12   5      103.45      110.29      7.75 o 
   8 -12   5      195.50      194.87      9.07 o 
   9 -12   5       98.19      120.44      8.47 o 
  10 -12   5      247.28      285.36     11.13 o 
  11 -12   5       29.12       32.87      7.90 o 
  12 -12   5       13.77        1.92     12.58 o 
  -4 -11   5        6.78        5.38     14.39 o 
  -3 -11   5       23.41       17.02      7.97 o 
  -2 -11   5       24.12       13.48      7.37 o 
  -1 -11   5       27.18       15.07      6.71 o 
   0 -11   5      308.19      329.46     15.37 o 
   1 -11   5      212.14      194.94      9.04 o 
   2 -11   5      429.49      429.38     16.72 o 
   3 -11   5      202.69      188.78     12.07 o 
   4 -11   5      164.03      150.43      7.32 o 
   5 -11   5       92.35       94.48      7.14 o 
   6 -11   5        0.75        4.39      4.80 o 
   7 -11   5      111.21      115.68      7.27 o 
   8 -11   5       69.26       66.28      6.95 o 
   9 -11   5       56.39       50.30      6.73 o 
  10 -11   5       12.57        6.85      5.78 o 
  11 -11   5       35.60       44.48      7.66 o 
  12 -11   5       85.75      118.77     15.12 o 
  -5 -10   5        7.13        9.22     12.79 o 
  -4 -10   5        6.29       -2.29      7.16 o 
  -3 -10   5       33.10       31.78      7.47 o 
  -2 -10   5       32.45       18.11      6.45 o 
  -1 -10   5       12.96       20.82      8.36 o 
   0 -10   5        1.38       -4.82      4.82 o 
   1 -10   5       16.50       14.22      7.78 o 
   2 -10   5        1.96       -5.55      7.41 o 
   3 -10   5       13.80       11.87      4.37 o 
   4 -10   5      223.18      226.70      7.79 o 
   5 -10   5        5.70       10.01      4.41 o 
   6 -10   5      148.18      144.67      7.11 o 
   7 -10   5       20.28       20.90      5.09 o 
   8 -10   5        1.41       -2.38      4.43 o 
   9 -10   5        0.72       -4.67      4.97 o 
  10 -10   5      117.23      122.79      8.58 o 
  11 -10   5        5.99       -1.24      5.82 o 
  12 -10   5       41.72       44.02      7.99 o 
  13 -10   5       10.16        5.08     10.21 o 
  -6  -9   5        1.43        1.49      7.86 o 
  -5  -9   5       24.46       21.70      7.77 o 
  -4  -9   5       23.68       27.79      6.96 o 
  -3  -9   5       39.77       39.12      7.63 o 
  -2  -9   5       20.89       13.79      5.36 o 
  -1  -9   5       15.60       15.96      4.90 o 
   0  -9   5        0.39        4.58      4.20 o 
   1  -9   5       11.77       11.23      4.09 o 
   2  -9   5       64.03       66.37      7.26 o 
   3  -9   5      455.62      457.27      7.66 o 
   4  -9   5      725.56      745.93     12.58 o 
   5  -9   5      462.14      502.80     10.60 o 
   6  -9   5       33.46       26.83      4.72 o 
   7  -9   5       70.21       83.39      6.22 o 
   8  -9   5      318.87      314.41      9.38 o 
   9  -9   5      631.50      663.69     17.05 o 
  10  -9   5      192.78      204.98      8.96 o 
  11  -9   5        2.03       10.37      6.06 o 
  12  -9   5       43.68       38.53      7.26 o 
  13  -9   5       32.83       36.85     12.79 o 
  -7  -8   5       36.05       38.82      8.67 o 
  -6  -8   5      111.42       95.97      9.12 o 
  -5  -8   5      395.45      393.11     12.20 o 
  -4  -8   5       53.21       44.39      6.58 o 
  -3  -8   5       95.88       95.94     10.18 o 
  -2  -8   5       89.44       78.54     11.19 o 
  -1  -8   5       46.71       37.75      5.06 o 
   0  -8   5      586.56      589.86     11.43 o 
   1  -8   5      152.74      149.59      5.35 o 
   2  -8   5      139.79      153.30      4.65 o 
   3  -8   5      237.55      231.05      5.68 o 
   4  -8   5      152.66      158.36      4.72 o 
   5  -8   5      349.30      351.42      8.51 o 
   6  -8   5      186.18      171.56      6.63 o 
   7  -8   5       86.75       88.57     11.05 o 
   8  -8   5      182.94      178.24      7.71 o 
   9  -8   5       82.01       90.57      6.97 o 
  10  -8   5       38.15       37.47      6.02 o 
  11  -8   5      106.60      112.60      8.29 o 
  12  -8   5       64.39       68.11     12.72 o 
  13  -8   5        1.83        3.56     11.63 o 
  -8  -7   5       29.83       27.87      8.29 o 
  -7  -7   5       78.17       95.71      9.17 o 
  -6  -7   5      204.67      211.33     10.03 o 
  -5  -7   5       69.19       56.03     11.96 o 
  -4  -7   5       30.12       33.92      7.05 o 
  -3  -7   5      181.00      179.43      7.78 o 
  -2  -7   5      568.42      580.54     17.15 o 
  -1  -7   5      394.71      398.64      9.27 o 
   0  -7   5       74.69       65.68      3.46 o 
   1  -7   5       22.18       18.89      5.45 o 
   2  -7   5       50.82       50.13      4.74 o 
   3  -7   5      459.16      441.16      6.68 o 
   4  -7   5        2.18        2.54      2.20 o 
   5  -7   5      310.91      303.42      5.71 o 
   6  -7   5        0.07        2.63      3.19 o 
   7  -7   5      164.05      165.57      6.53 o 
   8  -7   5        4.90        1.57      3.76 o 
   9  -7   5      114.36      126.66      6.84 o 
  10  -7   5       12.51        8.23      4.97 o 
  11  -7   5        8.69       17.81      8.58 o 
  12  -7   5        4.96        7.05      9.74 o 
  13  -7   5       10.91       -4.72     10.83 o 
  -9  -6   5        8.23        6.73      8.26 o 
  -8  -6   5       10.73        3.29      6.88 o 
  -7  -6   5        1.95        2.75      6.32 o 
  -6  -6   5        3.95       -0.42      5.20 o 
  -5  -6   5       12.76        7.35      5.89 o 
  -4  -6   5      205.91      211.49      7.94 o 
  -3  -6   5       56.33       48.53      4.93 o 
  -2  -6   5      164.34      155.25      6.32 o 
  -1  -6   5      204.62      186.70      4.18 o 
   0  -6   5      170.93      172.03      4.08 o 
   1  -6   5      127.26      128.03      3.74 o 
   2  -6   5       20.76       17.33      2.34 o 
   3  -6   5      518.39      550.25      7.11 o 
   4  -6   5     1022.53     1066.22     10.56 o 
   5  -6   5        5.32       11.35      3.87 o 
   6  -6   5      570.09      555.93      7.63 o 
   7  -6   5        8.38       12.30      3.58 o 
   8  -6   5       91.44       91.24      5.87 o 
   9  -6   5      164.12      142.76      6.86 o 
  10  -6   5      232.41      239.22      8.68 o 
  11  -6   5      193.39      183.83     12.72 o 
  12  -6   5       48.78       37.22     10.90 o 
  13  -6   5        2.02       -5.31     11.19 o 
 -10  -5   5        3.90        0.74      8.14 o 
  -9  -5   5        5.06       -1.01      6.77 o 
  -8  -5   5        0.92       -4.52      5.90 o 
  -7  -5   5        1.70       -3.88      5.09 o 
  -6  -5   5      347.20      357.58     17.70 o 
  -5  -5   5      978.04      973.45     15.60 o 
  -4  -5   5     1305.65     1315.86     29.69 o 
  -3  -5   5     1398.03     1399.31     17.55 o 
  -2  -5   5     2350.15     2371.30     24.00 o 
  -1  -5   5      617.33      611.39      9.94 o 
   0  -5   5     2698.36     2804.63     20.01 o 
   1  -5   5      129.87      147.22      3.67 o 
   2  -5   5     2850.28     2910.23     20.69 o 
   3  -5   5     3160.93     3283.46     22.88 o 
   4  -5   5      362.45      398.33      5.90 o 
   5  -5   5      138.11      157.01      4.09 o 
   6  -5   5      369.42      374.12      6.28 o 
   7  -5   5      190.01      222.40      5.33 o 
   8  -5   5      154.46      147.54      4.99 o 
   9  -5   5       71.42       85.19     10.94 o 
  10  -5   5      197.65      183.91     12.14 o 
  11  -5   5      142.37      139.06     11.63 o 
  12  -5   5       51.64       30.97     11.19 o 
 -11  -4   5       82.72      117.39     10.96 o 
 -10  -4   5       63.14       52.38      8.22 o 
  -9  -4   5       11.15        8.12      6.17 o 
  -8  -4   5       51.30       56.97      6.96 o 
  -7  -4   5        5.62        2.43      4.58 o 
  -6  -4   5       50.04       48.89      5.30 o 
  -5  -4   5       18.68       14.84      3.79 o 
  -4  -4   5      594.70      634.44     11.21 o 
  -3  -4   5      605.08      614.78     15.08 o 
  -2  -4   5      164.61      188.28      5.60 o 
  -1  -4   5     1432.02     1524.14     12.65 o 
   0  -4   5     1950.92     2044.01     15.24 o 
   1  -4   5        4.32        0.36      1.50 o 
   2  -4   5      785.04      745.73      7.76 o 
   3  -4   5      290.50      290.26      4.78 o 
   4  -4   5      530.76      514.55      6.60 o 
   5  -4   5      275.83      316.30      5.48 o 
   6  -4   5       44.52       50.58      3.99 o 
   7  -4   5      158.16      177.57      4.94 o 
   8  -4   5        2.78       -0.79      2.98 o 
   9  -4   5       90.06       95.95      6.66 o 
  10  -4   5       45.05       19.84      8.36 o 
  12  -4   5       52.43       98.20     14.54 o 
 -11  -3   5        1.09       -3.36      8.32 o 
 -10  -3   5       45.56       44.76      7.50 o 
  -9  -3   5       74.06       76.11      7.42 o 
  -8  -3   5       35.06       39.42      6.69 o 
  -7  -3   5        2.58       -0.14      3.97 o 
  -6  -3   5        3.76        0.77      3.23 o 
  -5  -3   5      109.32      120.68      5.70 o 
  -4  -3   5      424.45      421.13      8.60 o 
  -3  -3   5      101.97      114.33      4.70 o 
  -2  -3   5     1827.05     1708.77     13.03 o 
  -1  -3   5     1570.21     1639.08     14.51 o 
   0  -3   5       36.94       23.87      2.07 o 
   1  -3   5     1328.32     1234.00     10.27 o 
   2  -3   5      130.57      150.57      3.32 o 
   3  -3   5       80.35       78.05      2.83 o 
   4  -3   5     2380.54     2479.79     18.33 o 
   5  -3   5     3520.58     3590.81     25.28 o 
   6  -3   5     1082.98     1054.27     11.09 o 
   7  -3   5       85.93       85.18      4.23 o 
   8  -3   5       84.12       88.61      6.42 o 
   9  -3   5       81.85       72.47      9.38 o 
  10  -3   5       16.32        9.50      6.02 o 
  11  -3   5        2.44      -10.18     10.18 o 
  12  -3   5       19.21       18.61     12.65 o 
 -12  -2   5        1.91       -1.01     15.88 o 
 -11  -2   5        0.96        0.23      6.48 o 
 -10  -2   5       56.06       52.10      7.38 o 
  -9  -2   5      337.06      327.70     10.18 o 
  -8  -2   5        0.71       -0.67      4.19 o 
  -7  -2   5      445.63      465.86     14.57 o 
  -6  -2   5      401.38      436.08      9.48 o 
  -5  -2   5      454.95      475.34      9.17 o 
  -4  -2   5        9.26        0.57      2.15 o 
  -3  -2   5      267.95      259.92      3.99 o 
  -2  -2   5      586.29      637.78      6.57 o 
  -1  -2   5      327.56      223.11      3.70 o 
   0  -2   5     1858.22     1844.06     13.52 o 
   1  -2   5     3458.79     3727.30     24.16 o 
   2  -2   5        4.67        8.68      1.41 o 
   3  -2   5      131.00      147.86      3.89 o 
   4  -2   5      736.31      803.31     10.81 o 
   5  -2   5     1347.91     1354.59     17.48 o 
   6  -2   5      712.51      722.53      9.39 o 
   7  -2   5      418.68      396.70      9.42 o 
   8  -2   5      150.12      135.75      8.54 o 
   9  -2   5       83.99       87.73     29.44 o 
  10  -2   5      105.01      126.40     14.47 o 
  11  -2   5       15.36        6.32     10.54 o 
 -12  -1   5       35.29       34.17      8.06 o 
 -11  -1   5       55.85       39.15      7.20 o 
 -10  -1   5       93.42       93.19      7.63 o 
  -9  -1   5      343.79      334.79      9.94 o 
  -8  -1   5       44.33       47.09      5.32 o 
  -7  -1   5      245.18      261.93      7.66 o 
  -6  -1   5        1.47        1.93      1.95 o 
  -5  -1   5      265.74      290.79      4.80 o 
  -4  -1   5     1240.68     1340.72     11.34 o 
  -3  -1   5     2012.31     2124.89     15.56 o 
  -2  -1   5      120.73      145.60      3.86 o 
  -1  -1   5      688.24      677.11      6.61 o 
   0  -1   5      844.59      853.61      7.52 o 
   1  -1   5      172.83      115.25      3.88 o 
   2  -1   5     1298.04     1279.23     14.08 o 
   3  -1   5        0.74        0.87      2.21 o 
   4  -1   5      451.46      457.77      6.15 o 
   5  -1   5        2.47       -0.13      2.28 o 
   6  -1   5        4.07        1.18      3.48 o 
   7  -1   5        0.84       -1.07      4.10 o 
   8  -1   5       91.04       97.50      6.81 o 
   9  -1   5        1.52       -1.93      5.45 o 
  10  -1   5        1.22        0.15      6.73 o 
  11  -1   5       13.86       16.50     12.14 o 
 -13   0   5       12.64        8.00     10.54 o 
 -12   0   5       23.25       11.49      9.45 o 
 -11   0   5      121.23      124.43      8.27 o 
 -10   0   5       21.73        8.00      5.08 o 
  -9   0   5       31.43       26.93      4.91 o 
  -8   0   5      139.35      143.15      6.53 o 
  -7   0   5       15.88        8.39      2.37 o 
  -6   0   5        6.98        3.28      2.01 o 
  -5   0   5      193.06      176.97      3.99 o 
  -4   0   5      482.34      496.33      6.17 o 
  -3   0   5       51.73       63.28      2.50 o 
  -2   0   5      789.55      800.09      7.55 o 
  -1   0   5      408.35      383.70      4.66 o 
   0   0   5      374.08      306.57      5.86 o 
   1   0   5      208.40      205.30      5.09 o 
   2   0   5        4.09        7.85      2.44 o 
   3   0   5       26.32       22.94      3.26 o 
   4   0   5       27.61       23.48      3.49 o 
   5   0   5        0.93       -2.59      3.16 o 
   6   0   5        1.36        1.16      3.82 o 
   7   0   5      419.24      456.83     11.05 o 
   8   0   5      159.68      167.24      8.40 o 
   9   0   5       22.04       17.51     11.70 o 
  10   0   5       19.14       13.52     11.19 o 
 -13   1   5        0.27       -4.22      9.60 o 
 -12   1   5       99.65      111.22     12.94 o 
 -11   1   5      167.22      157.96     11.85 o 
 -10   1   5      162.76      151.84      7.58 o 
  -9   1   5        0.76       -3.85      3.85 o 
  -8   1   5      108.43      106.21      4.42 o 
  -7   1   5     1644.99     1631.39     14.64 o 
  -6   1   5      182.04      153.77      4.07 o 
  -5   1   5     1226.32     1211.16     11.10 o 
  -4   1   5     1823.38     1880.01     14.66 o 
  -3   1   5     1221.50     1278.42     10.84 o 
  -2   1   5     1348.21     1476.67     13.95 o 
  -1   1   5        4.08        2.82      1.39 o 
   0   1   5        7.10        7.60      2.13 o 
   1   1   5      396.22      428.39      7.68 o 
   2   1   5       81.55       77.79      4.24 o 
   3   1   5     1152.39     1192.59     15.24 o 
   4   1   5      115.14      119.67      5.63 o 
   5   1   5        3.89        1.40      3.70 o 
   6   1   5      896.49      933.26     15.37 o 
   7   1   5      111.86      118.64      7.40 o 
   8   1   5       53.19       54.84     16.43 o 
   9   1   5       21.19       18.83     10.47 o 
  10   1   5        4.51        7.56     11.78 o 
 -13   2   5        3.06        9.67      9.81 o 
 -12   2   5       10.38       -0.44      7.85 o 
 -11   2   5      232.73      239.88     13.38 o 
 -10   2   5      383.88      385.55     14.90 o 
  -9   2   5      538.55      526.60      9.04 o 
  -8   2   5      890.79      881.78     15.15 o 
  -7   2   5      367.70      356.78      6.16 o 
  -6   2   5      199.56      195.11      4.52 o 
  -5   2   5      346.93      354.53      5.54 o 
  -4   2   5     2235.97     2254.82     16.95 o 
  -3   2   5     1703.88     1799.55     18.17 o 
  -2   2   5     3184.43     3164.95     21.68 o 
  -1   2   5      899.72      850.43      8.11 o 
   0   2   5      230.69      210.43      5.60 o 
   1   2   5      195.80      217.68      5.94 o 
   2   2   5      659.22      603.11     10.28 o 
   3   2   5       66.38       78.24      4.88 o 
   4   2   5       88.88       87.47      5.53 o 
   5   2   5      258.93      217.89      7.89 o 
   6   2   5       83.86       90.93      7.14 o 
   7   2   5        5.03       -1.41      5.65 o 
   8   2   5       34.00       27.19     10.32 o 
   9   2   5        3.55       -3.56     11.05 o 
 -13   3   5        0.14        6.18      9.52 o 
 -12   3   5        2.54       -3.42      8.07 o 
 -11   3   5       18.76        5.02      7.34 o 
 -10   3   5       28.19       20.36      9.01 o 
  -9   3   5      530.91      577.64     11.34 o 
  -8   3   5       82.61       77.31      4.17 o 
  -7   3   5       41.81       31.78      5.90 o 
  -6   3   5        0.12       -1.28      2.11 o 
  -5   3   5      253.40      264.29      5.04 o 
  -4   3   5      229.01      208.23      4.62 o 
  -3   3   5     1169.89     1182.07     10.83 o 
  -2   3   5      118.50       97.67      5.38 o 
  -1   3   5     1070.90     1074.24     10.13 o 
   0   3   5       11.15        6.63      1.90 o 
   1   3   5        1.85       -2.21      2.69 o 
   2   3   5       77.73       83.91      4.98 o 
   3   3   5      267.88      274.06     10.10 o 
   4   3   5        9.17        2.41      4.23 o 
   5   3   5        8.43        6.33      4.83 o 
   6   3   5       30.61       26.23     11.96 o 
   7   3   5        5.38       13.81      9.23 o 
   8   3   5        1.39        4.51     11.12 o 
 -14   4   5        3.88      -11.70     14.83 o 
 -13   4   5        3.29       17.59     13.38 o 
 -12   4   5        0.34       -2.47     10.90 o 
 -11   4   5      318.60      338.50     10.33 o 
 -10   4   5       89.51       73.06      6.79 o 
  -9   4   5      168.68      177.97      7.53 o 
  -8   4   5      510.83      495.21     10.40 o 
  -7   4   5      240.69      219.62      5.24 o 
  -6   4   5        7.73        5.56      2.21 o 
  -5   4   5      146.46      130.49      3.99 o 
  -4   4   5      576.06      556.43      7.22 o 
  -3   4   5      561.59      614.51      7.61 o 
  -2   4   5      507.66      498.19      6.84 o 
  -1   4   5     1122.29     1167.09     11.31 o 
   0   4   5     1447.26     1422.11     24.71 o 
   1   4   5      866.19      826.39     12.93 o 
   2   4   5       97.69      105.34      5.86 o 
   3   4   5      201.88      190.85      7.45 o 
   4   4   5      243.30      255.62      8.80 o 
   5   4   5       65.72       72.64      7.53 o 
   6   4   5      114.14      126.34     13.08 o 
   7   4   5       34.30       16.79     10.98 o 
 -14   5   5      104.96      141.16     17.37 o 
 -13   5   5      122.67      130.12     15.92 o 
 -12   5   5       19.98       16.25     11.59 o 
 -11   5   5       15.77       26.80     11.74 o 
 -10   5   5       43.09       29.36      9.52 o 
  -9   5   5      653.20      701.33     13.23 o 
  -8   5   5      465.69      459.25     17.08 o 
  -7   5   5     1182.61     1166.25     16.22 o 
  -6   5   5       16.51       14.38      2.53 o 
  -5   5   5        1.05        1.70      2.14 o 
  -4   5   5       34.12       26.37      5.38 o 
  -3   5   5      138.57      143.75      4.36 o 
  -2   5   5      338.88      338.43      6.25 o 
  -1   5   5      636.22      678.51     11.52 o 
   0   5   5      530.23      500.53     12.83 o 
   1   5   5       58.32       63.49      5.85 o 
   2   5   5       34.68       26.51      5.16 o 
   3   5   5      202.21      176.36      7.80 o 
   4   5   5       68.02       80.85      7.53 o 
   5   5   5        6.01       -0.07      8.87 o 
   6   5   5        9.91       14.83     10.10 o 
 -14   6   5       93.27      128.44     17.45 o 
 -13   6   5      100.20      105.42     20.10 o 
 -12   6   5       52.50       54.47     12.18 o 
 -11   6   5      109.28      105.50     18.54 o 
 -10   6   5      247.45      229.35      9.41 o 
  -9   6   5        6.84        6.29      4.78 o 
  -8   6   5      130.90      105.64      6.39 o 
  -7   6   5      320.70      333.24      9.02 o 
  -6   6   5       17.39       10.93      3.77 o 
  -5   6   5        0.06       -1.78      2.70 o 
  -4   6   5       70.94       66.70      4.02 o 
  -3   6   5        0.19       -1.39      2.62 o 
  -2   6   5      159.98      140.36      4.90 o 
  -1   6   5      121.79      110.16      7.27 o 
   0   6   5       98.79      104.36      6.27 o 
   1   6   5       51.22       42.81      5.68 o 
   2   6   5        1.60       -2.74      4.95 o 
   3   6   5        0.21       -4.22      8.69 o 
   4   6   5        0.42       -2.69      8.94 o 
   5   6   5        5.91        5.89     10.18 o 
 -14   7   5        0.84       11.03     10.90 o 
 -13   7   5        4.64        3.82      7.74 o 
 -12   7   5       85.31       73.13      9.49 o 
 -11   7   5       53.13       43.26      8.61 o 
 -10   7   5       10.24        8.43      5.55 o 
  -9   7   5       46.41       38.43      5.77 o 
  -8   7   5        3.27        5.33      4.68 o 
  -7   7   5       50.71       34.22      9.41 o 
  -6   7   5      223.08      212.37      7.63 o 
  -5   7   5      381.58      342.19      8.99 o 
  -4   7   5       69.50       68.56      7.62 o 
  -3   7   5       49.20       46.44      4.74 o 
  -2   7   5        3.01        4.69      4.22 o 
  -1   7   5      144.37      125.28      7.05 o 
   0   7   5       36.51       35.07      6.61 o 
   1   7   5      176.29      168.46      8.30 o 
   2   7   5      142.83      154.35      8.74 o 
   3   7   5      102.39      130.62     13.52 o 
   4   7   5       26.36       18.68     11.27 o 
 -14   8   5       28.15        6.12      9.06 o 
 -13   8   5       27.99       16.68     12.43 o 
 -12   8   5      122.31      129.09      9.03 o 
 -11   8   5      132.89      119.51      8.65 o 
 -10   8   5      316.23      311.31     10.51 o 
  -9   8   5      345.19      333.60     10.41 o 
  -8   8   5      181.30      173.66      7.97 o 
  -7   8   5      544.79      548.36     12.18 o 
  -6   8   5      588.81      616.62     12.60 o 
  -5   8   5      303.52      310.33      9.25 o 
  -4   8   5       23.79       23.52      5.12 o 
  -3   8   5        8.61        6.03      7.41 o 
  -2   8   5      118.13      117.48      7.07 o 
  -1   8   5       35.40       42.39      6.28 o 
   0   8   5       17.63       27.82     19.41 o 
   1   8   5       24.45       15.88      6.75 o 
   2   8   5       42.52       39.98     10.76 o 
   3   8   5       10.80       -1.16     10.61 o 
 -13   9   5       21.77       34.74     10.76 o 
 -12   9   5       59.17       57.50      7.94 o 
 -11   9   5       55.43       47.59      7.41 o 
 -10   9   5       25.92       19.66     14.97 o 
  -9   9   5        0.44        1.79      5.54 o 
  -8   9   5       93.36       92.56     16.54 o 
  -7   9   5      139.80      126.23      7.74 o 
  -6   9   5       22.29       17.98      5.77 o 
  -5   9   5      104.66      109.46     14.79 o 
  -4   9   5        8.78       15.05      8.65 o 
  -3   9   5       15.66        0.87      8.94 o 
  -2   9   5        0.17       -3.34      9.09 o 
  -1   9   5        1.35       -6.29      8.18 o 
   0   9   5       17.42       22.10      7.27 o 
   1   9   5        5.39        5.52     10.47 o 
 -12  10   5        2.68        0.29      7.12 o 
 -11  10   5        0.17       -6.56      6.56 o 
 -10  10   5       20.94       15.78      6.98 o 
  -9  10   5       43.13       36.07      7.05 o 
  -8  10   5       52.38       58.21      9.96 o 
  -7  10   5       50.49       35.89      7.11 o 
  -6  10   5       29.49       23.04      9.96 o 
  -5  10   5       54.25       42.60     10.90 o 
  -4  10   5       97.17      126.99     13.96 o 
  -3  10   5      108.96      145.67     14.54 o 
  -2  10   5       51.26       55.90     12.14 o 
  -1  10   5        4.26        1.38     11.63 o 
 -11  11   5       36.24       24.07      8.39 o 
 -10  11   5       10.89        2.10      7.63 o 
  -9  11   5       35.15       35.50      8.05 o 
  -8  11   5       58.67       50.19      8.80 o 
  -7  11   5       50.82       27.84     11.85 o 
  -6  11   5       94.31      105.62     13.81 o 
  -5  11   5       72.33      103.80     14.61 o 
  -4  11   5      104.96      117.25     14.54 o 
  -3  11   5       75.54      111.51     15.34 o 
  -8  12   5        2.27       -0.44     11.99 o 
  -7  12   5        0.28       12.36     12.79 o 
  -6  12   5        0.05       14.83     13.01 o 
   2 -14   6        0.09       11.05     10.83 o 
   3 -14   6       66.23       68.76     12.43 o 
   4 -14   6       35.56       33.51     11.12 o 
   5 -14   6        0.41        6.83      9.96 o 
   6 -14   6        0.89       -3.49      9.67 o 
   7 -14   6       13.35        8.87      9.67 o 
   8 -14   6        9.95       -1.43      7.18 o 
   9 -14   6        0.42       -3.26      7.33 o 
   0 -13   6       83.78       89.92     13.30 o 
   1 -13   6      119.30      128.66     12.94 o 
   2 -13   6      276.91      261.90     15.26 o 
   3 -13   6      235.90      218.36     13.81 o 
   4 -13   6       67.07       55.75     10.76 o 
   5 -13   6       86.40       78.36     11.41 o 
   6 -13   6      134.14      150.32     12.36 o 
   7 -13   6      193.71      217.80      9.81 o 
   8 -13   6       25.20       14.38     15.59 o 
   9 -13   6       40.79       46.45      7.94 o 
  10 -13   6      164.56      199.40     10.65 o 
  11 -13   6       65.65       73.78     14.39 o 
  -2 -12   6        5.28        2.03      8.19 o 
  -1 -12   6        0.44       -1.73      7.73 o 
   0 -12   6       11.81        2.40      8.72 o 
   1 -12   6        0.59       -7.85      7.85 o 
   2 -12   6       91.68      118.49     12.36 o 
   3 -12   6       83.62      112.31     12.14 o 
   4 -12   6      227.83      237.12     13.67 o 
   5 -12   6      196.57      199.94      8.70 o 
   6 -12   6       14.25        7.16      5.57 o 
   7 -12   6       43.15       41.60      6.56 o 
   8 -12   6        9.65        7.44      6.04 o 
   9 -12   6       78.07       88.74      8.65 o 
  10 -12   6       43.65       47.80      7.94 o 
  11 -12   6       13.73       17.59      9.01 o 
  -4 -11   6       22.92       14.33      9.11 o 
  -3 -11   6        8.18        5.14      7.82 o 
  -2 -11   6        1.77        1.90      7.07 o 
  -1 -11   6       11.52       14.58      6.82 o 
   0 -11   6        0.07       -5.73      5.73 o 
   1 -11   6       11.20       11.18      5.73 o 
   2 -11   6       53.83       53.65      8.87 o 
   3 -11   6       95.07       99.00      9.74 o 
   4 -11   6       50.48       40.91      5.90 o 
   5 -11   6      194.93      181.71      7.86 o 
   6 -11   6       39.91       36.16      5.90 o 
   7 -11   6        3.77        8.78      5.23 o 
   8 -11   6       28.61       28.92      6.12 o 
   9 -11   6       22.92       28.82      6.48 o 
  10 -11   6      108.63      137.03      9.31 o 
  11 -11   6       11.36        5.18      8.61 o 
  12 -11   6       36.28       53.18     17.12 o 
  -5 -10   6       15.03       17.77      8.71 o 
  -4 -10   6        9.39        1.06      7.23 o 
  -3 -10   6       13.43       12.03      6.75 o 
  -2 -10   6        3.13        3.63      6.09 o 
  -1 -10   6       32.10       31.49      6.27 o 
   0 -10   6        4.95       -2.29      4.99 o 
   1 -10   6       36.69       39.43      5.72 o 
   2 -10   6      420.62      408.84     18.35 o 
   3 -10   6       52.78       57.81     11.30 o 
   4 -10   6      435.22      418.99     14.57 o 
   5 -10   6      448.10      429.83     10.30 o 
   6 -10   6      208.26      230.54      8.27 o 
   7 -10   6      269.12      257.32      8.99 o 
   8 -10   6       45.71       50.41      8.43 o 
   9 -10   6      118.12      117.34      8.25 o 
  10 -10   6       32.91       26.97      6.29 o 
  11 -10   6        1.08       -6.05      6.05 o 
  12 -10   6      127.12      143.27     14.25 o 
  -6  -9   6       37.70       41.93     14.07 o 
  -5  -9   6        7.82        3.12      7.12 o 
  -4  -9   6        1.95       -0.03      5.95 o 
  -3  -9   6        3.39       -2.42      5.51 o 
  -2  -9   6       75.38       71.87      7.67 o 
  -1  -9   6       73.10       89.66      8.58 o 
   0  -9   6       38.58       41.48      5.31 o 
   1  -9   6       55.19       51.19      5.40 o 
   2  -9   6       60.88       67.87      5.04 o 
   3  -9   6       10.19        9.82      3.13 o 
   4  -9   6      159.93      136.69      6.27 o 
   5  -9   6       75.68       82.80      5.72 o 
   6  -9   6      191.35      196.96     10.79 o 
   7  -9   6      150.36      132.17      6.83 o 
   8  -9   6        9.03        5.61      5.85 o 
   9  -9   6       19.52       25.81      5.65 o 
  10  -9   6       25.14       32.92      6.29 o 
  11  -9   6        4.61       -1.04      6.01 o 
  12  -9   6        5.18        9.89     11.05 o 
  -7  -8   6        9.94       17.89      8.31 o 
  -6  -8   6        0.87       -6.65      6.65 o 
  -5  -8   6        0.21       -5.88      5.88 o 
  -4  -8   6        5.92       -2.55      5.12 o 
  -3  -8   6        0.32       -4.61      4.61 o 
  -2  -8   6       24.67       15.31      4.66 o 
  -1  -8   6       43.31       36.01      5.08 o 
   0  -8   6       28.92       23.00      4.48 o 
   1  -8   6      310.47      286.57      5.96 o 
   2  -8   6      100.76       98.30      5.87 o 
   3  -8   6       38.58       31.42      3.31 o 
   4  -8   6        3.16        5.35      2.67 o 
   5  -8   6      550.83      535.36     10.61 o 
   6  -8   6      346.91      373.33      9.14 o 
   7  -8   6        1.01       -1.07      3.70 o 
   8  -8   6        6.56        2.26      4.29 o 
   9  -8   6       19.53       25.83      6.76 o 
  10  -8   6      143.18      149.80     12.94 o 
  11  -8   6       51.47       60.19     11.05 o 
  12  -8   6       18.15       16.79     10.47 o 
  -8  -7   6        2.82        0.57      7.73 o 
  -7  -7   6        0.61        4.31      6.67 o 
  -6  -7   6       19.21        9.68      9.56 o 
  -5  -7   6       25.75        9.38      7.71 o 
  -4  -7   6      195.20      189.66      8.31 o 
  -3  -7   6      241.35      221.00      8.24 o 
  -2  -7   6      536.42      562.42     11.61 o 
  -1  -7   6      534.29      521.21     12.03 o 
   0  -7   6        2.87        3.24      2.33 o 
   1  -7   6       76.22       82.69      3.71 o 
   2  -7   6      432.64      392.21      6.49 o 
   3  -7   6       15.60       16.99      4.85 o 
   4  -7   6       21.25       21.62      3.18 o 
   5  -7   6        2.56        1.70      2.44 o 
   6  -7   6       60.14       76.21      5.35 o 
   7  -7   6       36.43       30.50      4.51 o 
   8  -7   6      134.41      140.69      6.61 o 
   9  -7   6      165.70      164.38      7.63 o 
  10  -7   6       14.74        8.36      8.00 o 
  11  -7   6        1.20       -1.24      8.58 o 
  12  -7   6       54.42       46.38     12.21 o 
  -9  -6   6       21.52       20.06      8.40 o 
  -8  -6   6       37.72       31.89      7.42 o 
  -7  -6   6      122.87      128.36      9.20 o 
  -6  -6   6       26.05       18.85      5.66 o 
  -5  -6   6       12.03        7.35      5.92 o 
  -4  -6   6      396.16      376.43     10.10 o 
  -3  -6   6      165.22      165.94     12.54 o 
  -2  -6   6      778.50      813.36     13.05 o 
  -1  -6   6      276.47      288.34      5.09 o 
   0  -6   6      883.14      974.77      9.96 o 
   1  -6   6      279.04      288.39      5.29 o 
   2  -6   6      168.25      140.51      4.08 o 
   3  -6   6       22.56       20.28      2.72 o 
   4  -6   6       97.09       90.48      3.68 o 
   5  -6   6      484.30      487.32      7.25 o 
   6  -6   6        2.49        3.82      2.49 o 
   7  -6   6       42.75       46.03      5.98 o 
   8  -6   6        6.49        0.15      3.75 o 
   9  -6   6       88.97       88.68     10.54 o 
  10  -6   6        3.67        1.38      7.63 o 
  11  -6   6        0.51        3.34      9.16 o 
  12  -6   6        2.84       -3.78     10.10 o 
 -10  -5   6       24.77       10.74      8.31 o 
  -9  -5   6       17.22        6.09      7.60 o 
  -8  -5   6        2.84        4.89      6.02 o 
  -7  -5   6       24.24       19.06      5.61 o 
  -6  -5   6      104.87      105.56      6.85 o 
  -5  -5   6        2.40       -3.64      3.64 o 
  -4  -5   6       93.96       97.51      6.10 o 
  -3  -5   6       39.64       31.09      4.12 o 
  -2  -5   6        0.10        3.65      2.88 o 
  -1  -5   6      102.87       84.23      4.75 o 
   0  -5   6      153.02      151.78      3.91 o 
   1  -5   6     2847.49     2832.04     20.61 o 
   2  -5   6      335.16      374.90      6.57 o 
   3  -5   6       13.11        9.59      2.23 o 
   4  -5   6       21.93       20.00      6.24 o 
   5  -5   6      321.02      322.59      5.78 o 
   6  -5   6     1089.08     1088.25     11.53 o 
   7  -5   6        0.42       -1.43      2.58 o 
   8  -5   6      327.68      337.64      8.92 o 
   9  -5   6        0.22       -5.16      6.91 o 
  10  -5   6        0.64       -6.98      8.00 o 
  11  -5   6       22.77       17.01      9.45 o 
  12  -5   6       48.53       89.99     14.25 o 
 -11  -4   6        1.88       -0.46      8.49 o 
 -10  -4   6        2.14        8.91      9.12 o 
  -9  -4   6        1.64       -3.26      5.85 o 
  -8  -4   6       10.74        7.65      5.51 o 
  -7  -4   6       75.94       99.12      7.32 o 
  -6  -4   6       71.92       79.93      6.11 o 
  -5  -4   6      279.14      253.26      7.94 o 
  -4  -4   6     1296.49     1391.26     17.73 o 
  -3  -4   6     2211.21     2281.56     23.49 o 
  -2  -4   6     1719.61     1765.96     13.99 o 
  -1  -4   6      487.76      487.72      8.40 o 
   0  -4   6     7149.82     7356.95     45.25 o 
   1  -4   6     7188.19     7186.21     44.24 o 
   2  -4   6      988.03     1005.98     10.44 o 
   3  -4   6      765.42      807.14      8.65 o 
   4  -4   6      757.67      753.73      8.51 o 
   5  -4   6     1164.48     1210.67     11.86 o 
   6  -4   6      315.57      305.25      5.94 o 
   7  -4   6      127.83      126.32      6.03 o 
   8  -4   6      618.41      628.47     12.19 o 
   9  -4   6        3.34       -5.38      6.54 o 
  10  -4   6       62.75       94.64     12.07 o 
  11  -4   6       52.56       68.40     12.28 o 
  12  -4   6       19.05       -0.15     12.36 o 
 -11  -3   6       94.25      131.41     26.75 o 
 -10  -3   6      193.15      170.61      9.54 o 
  -9  -3   6      661.03      689.29     15.11 o 
  -8  -3   6       60.08       63.27      6.50 o 
  -7  -3   6      154.93      174.44      7.58 o 
  -6  -3   6        5.39       -0.27      3.34 o 
  -5  -3   6       45.18       51.37      5.89 o 
  -4  -3   6       17.38       14.06      3.14 o 
  -3  -3   6      147.08      153.18      3.64 o 
  -2  -3   6      301.58      333.85      4.96 o 
  -1  -3   6     2022.01     2055.75     15.51 o 
   0  -3   6     7362.85     7952.49     50.88 o 
   1  -3   6     1740.50     1814.43     14.11 o 
   2  -3   6     1001.39     1106.69     15.62 o 
   3  -3   6      556.32      579.76      6.90 o 
   4  -3   6      444.59      449.93      8.40 o 
   5  -3   6      155.39      156.72      5.03 o 
   6  -3   6      279.45      278.47     14.03 o 
   7  -3   6      241.50      237.09     10.94 o 
   8  -3   6      127.07      124.23      6.81 o 
   9  -3   6       50.02       55.33     15.16 o 
  10  -3   6       16.97       14.05      6.52 o 
  11  -3   6        2.77        7.78     11.19 o 
 -12  -2   6        6.65        8.45      8.05 o 
 -11  -2   6        9.79       -6.09      6.62 o 
 -10  -2   6       60.80       49.09      7.18 o 
  -9  -2   6       83.36       84.79      7.22 o 
  -8  -2   6       17.81       15.23      4.77 o 
  -7  -2   6      579.18      572.55     11.64 o 
  -6  -2   6      571.83      563.81     10.79 o 
  -5  -2   6       43.02       31.18      3.88 o 
  -4  -2   6        2.29       -0.52      1.54 o 
  -3  -2   6      313.68      272.67      4.54 o 
  -2  -2   6      165.71      160.85      3.59 o 
  -1  -2   6       50.03       38.94      2.87 o 
   0  -2   6      829.66      743.25     12.47 o 
   1  -2   6      301.39      297.12      4.45 o 
   2  -2   6       12.76        6.80      1.81 o 
   3  -2   6      732.10      714.86      7.50 o 
   4  -2   6        4.54        2.49      1.88 o 
   5  -2   6       87.21       73.41      4.80 o 
   6  -2   6      402.76      399.39      9.31 o 
   7  -2   6      201.32      209.13      7.71 o 
   8  -2   6      491.42      517.79     12.05 o 
   9  -2   6       56.15       64.98     18.35 o 
  10  -2   6        3.10        2.63      6.95 o 
  11  -2   6        2.13      -11.70     11.70 o 
 -12  -1   6       25.38       24.19      7.71 o 
 -11  -1   6       32.89       38.78      8.65 o 
 -10  -1   6        7.70        3.69      5.27 o 
  -9  -1   6        0.04       -4.34      4.34 o 
  -8  -1   6      250.34      256.25      8.40 o 
  -7  -1   6      161.88      150.72      6.37 o 
  -6  -1   6        4.15        0.38      2.05 o 
  -5  -1   6      500.80      495.82      6.61 o 
  -4  -1   6      853.26      844.78      8.72 o 
  -3  -1   6     1204.82     1316.52     11.36 o 
  -2  -1   6       51.75       32.75      2.15 o 
  -1  -1   6      427.94      422.58      5.32 o 
   0  -1   6       79.15       84.45      2.49 o 
   1  -1   6        9.41        1.13      2.06 o 
   2  -1   6     1988.06     1990.88     20.09 o 
   3  -1   6     2750.62     2824.38     26.70 o 
   4  -1   6      176.07      166.89      6.04 o 
   5  -1   6      359.33      372.84      8.92 o 
   6  -1   6        7.34        0.71      3.87 o 
   7  -1   6      562.50      566.84     12.10 o 
   8  -1   6      626.56      643.77     13.90 o 
   9  -1   6      132.65      131.53      8.99 o 
  10  -1   6      191.15      210.42     11.03 o 
 -13   0   6        0.59        7.63     10.98 o 
 -12   0   6        4.40        8.94      9.01 o 
 -11   0   6       77.53       78.19     16.14 o 
 -10   0   6       24.94       18.78      5.27 o 
  -9   0   6      178.26      187.23      7.65 o 
  -8   0   6      382.72      356.40      9.13 o 
  -7   0   6      452.79      467.92      7.25 o 
  -6   0   6      430.23      434.83      6.64 o 
  -5   0   6      708.63      714.73      8.29 o 
  -4   0   6      508.92      486.61      6.48 o 
  -3   0   6     1338.11     1458.88     12.25 o 
  -2   0   6     3359.80     3423.22     23.14 o 
  -1   0   6     2840.89     2863.64     19.82 o 
   0   0   6      457.78      508.87      8.38 o 
   1   0   6      246.46      241.94      6.06 o 
   2   0   6     1588.91     1634.05     18.14 o 
   3   0   6      288.37      289.26      7.35 o 
   4   0   6      235.16      232.93      7.14 o 
   5   0   6       88.40       84.36      5.55 o 
   6   0   6      166.76      160.11      7.35 o 
   7   0   6      157.95      171.11      8.27 o 
   8   0   6        0.10       -5.73      5.73 o 
   9   0   6       20.42       25.06      7.68 o 
  10   0   6        8.04       13.81     11.92 o 
 -13   1   6       22.21       17.01     10.18 o 
 -12   1   6       57.35       57.06     10.90 o 
 -11   1   6       12.03        1.24      7.34 o 
 -10   1   6      152.09      167.63      7.77 o 
  -9   1   6      709.06      677.12     12.63 o 
  -8   1   6      461.98      425.32      7.36 o 
  -7   1   6     1046.99     1065.21     11.52 o 
  -6   1   6      180.22      191.93      4.70 o 
  -5   1   6     1075.91     1113.43     10.97 o 
  -4   1   6     1687.01     1747.34     18.51 o 
  -3   1   6      255.31      249.40      4.58 o 
  -2   1   6      574.97      514.23      8.58 o 
  -1   1   6        2.06       -0.14      1.48 o 
   0   1   6      105.39      106.22      5.38 o 
   1   1   6     2123.66     2043.52     56.55 o 
   2   1   6      157.27      155.05      5.73 o 
   3   1   6       16.77       13.82      5.42 o 
   4   1   6        0.04        0.27      3.47 o 
   5   1   6       14.95       10.87      4.48 o 
   6   1   6       81.84       94.19      7.38 o 
   7   1   6        3.33       -1.62     12.43 o 
   8   1   6        0.66       -0.37      6.60 o 
   9   1   6        3.45       10.39     11.27 o 
 -13   2   6       16.20       18.03     10.61 o 
 -12   2   6       26.31       27.11      8.94 o 
 -11   2   6        6.79        0.15      7.49 o 
 -10   2   6        5.07        3.71      6.61 o 
  -9   2   6        0.13       -1.75      3.99 o 
  -8   2   6       44.98       46.58      7.26 o 
  -7   2   6        2.23        4.79      2.45 o 
  -6   2   6       99.51      101.50      4.67 o 
  -5   2   6       48.61       51.58      4.58 o 
  -4   2   6       34.50       20.70      2.90 o 
  -3   2   6       14.84        9.80      2.48 o 
  -2   2   6        8.68        9.96      2.02 o 
  -1   2   6     2003.73     2044.91     18.36 o 
   0   2   6        1.76       -2.62      2.62 o 
   1   2   6        3.08        0.67      2.84 o 
   2   2   6      139.06      144.97      5.96 o 
   3   2   6       35.50       31.42      8.47 o 
   4   2   6       82.98       87.82      6.80 o 
   5   2   6        0.64       -1.83      4.60 o 
   6   2   6      136.30      124.25      7.61 o 
   7   2   6       49.14       52.14      7.61 o 
   8   2   6       15.50        4.58     10.76 o 
 -13   3   6       95.02      129.39     14.25 o 
 -12   3   6       21.79       20.50      8.94 o 
 -11   3   6        9.69       -0.07      7.71 o 
 -10   3   6      148.76      138.77      7.32 o 
  -9   3   6        2.43       -0.70      3.98 o 
  -8   3   6      763.85      790.99     17.42 o 
  -7   3   6     1128.42     1104.85     13.96 o 
  -6   3   6      373.26      394.97      7.84 o 
  -5   3   6      161.90      154.81      4.42 o 
  -4   3   6      155.10      161.38      4.40 o 
  -3   3   6      713.78      697.14     10.15 o 
  -2   3   6     1187.92     1175.72     11.12 o 
  -1   3   6      485.25      471.72      8.91 o 
   0   3   6     1372.42     1364.61     29.08 o 
   1   3   6      994.79     1006.67     14.57 o 
   2   3   6      178.82      172.04     11.63 o 
   3   3   6      231.37      224.02      7.79 o 
   4   3   6       14.61       15.12      4.88 o 
   5   3   6       60.38       67.12      6.99 o 
   6   3   6       63.31       65.61     12.54 o 
   7   3   6        4.49       -6.18      9.81 o 
   8   3   6       14.49       12.36     12.21 o 
 -14   4   6       19.73        2.62     14.97 o 
 -13   4   6       42.83       41.51     14.03 o 
 -12   4   6       52.34       56.19     13.16 o 
 -11   4   6       95.33       92.35      7.89 o 
 -10   4   6       64.74       69.00      7.07 o 
  -9   4   6       62.21       53.24      5.99 o 
  -8   4   6       29.09       12.30      9.89 o 
  -7   4   6      454.78      488.03      7.69 o 
  -6   4   6      123.87      121.13      4.36 o 
  -5   4   6      179.62      160.42      4.73 o 
  -4   4   6      235.92      239.08      6.31 o 
  -3   4   6       19.84       15.51      2.52 o 
  -2   4   6       11.25       12.39      2.41 o 
  -1   4   6        2.31        3.64      3.28 o 
   0   4   6      240.15      226.64      8.50 o 
   1   4   6       28.31       33.53      4.78 o 
   2   4   6       37.71       36.64      5.45 o 
   3   4   6       20.18       26.97      5.60 o 
   4   4   6        0.96       -1.24      5.56 o 
   5   4   6        0.07       -5.88      5.88 o 
   6   4   6        5.12       16.94     10.61 o 
   7   4   6        0.48      -10.61     10.61 o 
 -14   5   6       37.29       59.61     15.26 o 
 -13   5   6       49.44       66.00     13.59 o 
 -12   5   6        2.47       -6.56      6.56 o 
 -11   5   6        8.41        1.66      5.90 o 
 -10   5   6       18.00        6.64      6.65 o 
  -9   5   6      136.72      133.84      7.35 o 
  -8   5   6       78.77       79.33      7.20 o 
  -7   5   6       65.13       74.46      6.76 o 
  -6   5   6      232.70      222.32      5.54 o 
  -5   5   6        1.93       -2.40      2.40 o 
  -4   5   6      168.68      165.30      4.73 o 
  -3   5   6       21.60       23.96      3.04 o 
  -2   5   6       15.91        9.81      3.77 o 
  -1   5   6        7.33        5.28      3.84 o 
   0   5   6       14.46       11.76      6.32 o 
   1   5   6      457.80      445.91     10.72 o 
   2   5   6      117.96      115.31     11.30 o 
   3   5   6       49.42       51.31      9.56 o 
   4   5   6       40.09       31.62      6.71 o 
   5   5   6       39.48       32.64     11.19 o 
   6   5   6       21.71       22.97     11.63 o 
 -14   6   6       21.94       32.64     14.32 o 
 -13   6   6       22.57        9.24      7.86 o 
 -12   6   6       62.18       58.71      8.02 o 
 -11   6   6       76.26       72.82      7.91 o 
 -10   6   6        5.27        1.77      5.33 o 
  -9   6   6       21.10       22.32      5.34 o 
  -8   6   6       14.19        3.50      4.52 o 
  -7   6   6        2.43        3.98      5.42 o 
  -6   6   6      393.35      417.35     24.53 o 
  -5   6   6     1052.99     1007.11     14.23 o 
  -4   6   6       23.03       22.56      3.34 o 
  -3   6   6        3.07        2.04      3.76 o 
  -2   6   6       32.90       26.76      4.82 o 
  -1   6   6       10.05       10.09      4.50 o 
   0   6   6       46.38       47.17      5.92 o 
   1   6   6       51.68       64.11      6.83 o 
   2   6   6       18.81       18.83      5.91 o 
   3   6   6      142.73      152.33     22.61 o 
   4   6   6       38.67       36.13     10.98 o 
   5   6   6       28.94       49.57     13.16 o 
 -14   7   6       11.91        0.22     13.45 o 
 -13   7   6       43.86       36.32      8.83 o 
 -12   7   6      165.54      186.79      9.96 o 
 -11   7   6      179.81      137.14      8.64 o 
 -10   7   6      193.78      184.91      8.74 o 
  -9   7   6      356.49      368.15     15.34 o 
  -8   7   6        1.53       -0.40      4.56 o 
  -7   7   6       65.74       45.74     11.49 o 
  -6   7   6        4.35        3.41      5.23 o 
  -5   7   6       17.69        8.79      4.57 o 
  -4   7   6       22.94       29.88      7.78 o 
  -3   7   6       61.61       77.97      8.69 o 
  -2   7   6        2.22       -4.43      4.43 o 
  -1   7   6        5.22       -1.38      4.85 o 
   0   7   6       30.76       32.86      6.19 o 
   1   7   6       14.71       16.73      6.41 o 
   2   7   6        8.42       14.45      7.12 o 
   3   7   6        0.79       -9.60      9.60 o 
 -13   8   6        0.37       -4.45      7.89 o 
 -12   8   6        0.24        0.59      7.12 o 
 -11   8   6        0.45        0.30      6.29 o 
 -10   8   6        5.79        0.03      5.54 o 
  -9   8   6       28.99       37.49      7.85 o 
  -8   8   6        4.28       -2.82      5.06 o 
  -7   8   6       17.89       12.93      5.42 o 
  -6   8   6        1.90       -0.07      5.11 o 
  -5   8   6       13.10        8.07      7.78 o 
  -4   8   6      108.39      105.62     10.03 o 
  -3   8   6       26.95       19.48      8.94 o 
  -2   8   6       20.32       20.21      6.10 o 
  -1   8   6       40.06       47.88      8.90 o 
   0   8   6        2.53       -4.96      6.38 o 
   1   8   6        1.80       -2.04      7.35 o 
   2   8   6       10.66       17.74     10.54 o 
 -13   9   6        6.26       -4.20      7.75 o 
 -12   9   6       35.37       14.76      8.03 o 
 -11   9   6       57.74       58.50      8.12 o 
 -10   9   6       96.35       77.74     11.96 o 
  -9   9   6      162.78      150.09      8.58 o 
  -8   9   6      193.56      183.41      8.89 o 
  -7   9   6      310.29      337.94     10.84 o 
  -6   9   6      217.91      221.63     13.52 o 
  -5   9   6      114.58      110.63     10.98 o 
  -4   9   6      103.62      134.33     13.52 o 
  -3   9   6      106.35      120.67     13.23 o 
  -2   9   6      130.69      126.12     12.43 o 
  -1   9   6       15.74        9.87     10.69 o 
   0   9   6       14.89       19.93      7.80 o 
 -12  10   6       27.68       16.08     12.03 o 
 -11  10   6       39.86       19.15     12.21 o 
 -10  10   6       47.36       41.65     14.50 o 
  -9  10   6       84.84       90.12     14.94 o 
  -8  10   6       32.83       28.39      7.38 o 
  -7  10   6       36.85       29.44     10.76 o 
  -6  10   6       65.11       62.95     11.92 o 
  -5  10   6       53.20       62.73     12.65 o 
  -4  10   6       95.06      139.13     14.83 o 
  -3  10   6       59.49       88.25     13.96 o 
  -2  10   6        6.92        0.36     11.63 o 
  -1  10   6       19.08       46.81     13.67 o 
 -10  11   6        0.23       24.45     28.09 o 
  -9  11   6        2.01        3.49     11.19 o 
  -8  11   6        1.00      -11.05     11.05 o 
  -7  11   6       11.35       -0.94     11.85 o 
  -6  11   6       13.98       25.51     12.43 o 
  -5  11   6        2.08      -11.70     11.70 o 
  -4  11   6        6.90        9.67     12.79 o 
   2 -14   7       41.69       24.13     11.19 o 
   3 -14   7       58.24       68.98     12.28 o 
   4 -14   7        8.66        5.52     10.25 o 
   5 -14   7        6.16        6.11      9.96 o 
   6 -14   7       43.02       47.18     11.41 o 
   7 -14   7       63.67       86.57     13.16 o 
   8 -14   7        1.94        3.63      7.35 o 
   9 -14   7        8.47        6.69     12.72 o 
   0 -13   7        0.11        1.96      9.67 o 
   1 -13   7        7.42        6.98      9.60 o 
   2 -13   7        8.36        8.87      9.38 o 
   3 -13   7        0.01        6.32      9.01 o 
   4 -13   7        3.37        1.02      8.50 o 
   5 -13   7        0.81        0.29      8.43 o 
   6 -13   7        1.69       -1.02      8.07 o 
   7 -13   7        5.62        1.38      6.37 o 
   8 -13   7       37.91       36.31     13.37 o 
   9 -13   7       11.03       25.97      8.00 o 
  10 -13   7        0.28        5.32      7.94 o 
  -2 -12   7        0.28        2.96      7.96 o 
  -1 -12   7       16.56       27.41      7.89 o 
   0 -12   7        0.81        1.29      6.91 o 
   1 -12   7       54.08       59.68     10.54 o 
   2 -12   7      163.39      152.14     11.99 o 
   3 -12   7      272.96      262.05     14.54 o 
   4 -12   7      130.36      113.40     10.83 o 
   5 -12   7      131.24      113.40     10.83 o 
   6 -12   7      158.61      146.37      8.06 o 
   7 -12   7       98.04      108.45      8.43 o 
   8 -12   7      195.34      201.30     10.61 o 
   9 -12   7       90.94       97.61      9.12 o 
  10 -12   7       34.71       37.46      7.88 o 
  11 -12   7        1.19       -7.14      7.14 o 
  -4 -11   7       20.51       32.18      8.89 o 
  -3 -11   7       52.16       47.25      8.93 o 
  -2 -11   7      209.23      230.04     10.87 o 
  -1 -11   7       53.09       43.31      7.45 o 
   0 -11   7       13.26        7.36      5.97 o 
   1 -11   7        3.34       -2.53      5.29 o 
   2 -11   7        3.00        1.24      6.54 o 
   3 -11   7        2.02        1.45      6.54 o 
   4 -11   7      155.34      157.59     11.27 o 
   5 -11   7      304.04      319.30      9.81 o 
   6 -11   7      263.04      268.91      9.38 o 
   7 -11   7      141.40      136.80     15.37 o 
   8 -11   7      122.94      116.71      7.71 o 
   9 -11   7       61.61       61.72      7.51 o 
  10 -11   7        4.70        3.20      6.34 o 
  11 -11   7       10.96        1.83      6.78 o 
  -5 -10   7        0.20       14.34     13.74 o 
  -4 -10   7        0.98        2.56      7.28 o 
  -3 -10   7       10.43        7.46      6.81 o 
  -2 -10   7       86.92      115.59      8.91 o 
  -1 -10   7       12.27        4.34      5.55 o 
   0 -10   7        9.28        0.22      5.12 o 
   1 -10   7       65.32       59.08     12.50 o 
   2 -10   7      106.02      107.20      8.94 o 
   3 -10   7        1.95       -1.44      5.02 o 
   4 -10   7       39.40       28.63      6.07 o 
   5 -10   7      188.25      182.91      7.53 o 
   6 -10   7      156.46      139.92      7.14 o 
   7 -10   7        8.70        2.52      6.65 o 
   8 -10   7        0.36        2.08      4.98 o 
   9 -10   7        6.89        4.25      5.34 o 
  10 -10   7       71.63       91.15     11.16 o 
  11 -10   7       10.38       14.47     10.98 o 
  12 -10   7        8.71       -1.45     11.34 o 
  -6  -9   7        2.24        5.18      7.85 o 
  -5  -9   7       12.72       19.75      7.45 o 
  -4  -9   7       17.40       13.43      6.50 o 
  -3  -9   7        0.11       -5.60      5.60 o 
  -2  -9   7        5.95        5.00      5.21 o 
  -1  -9   7      354.20      373.38     18.46 o 
   0  -9   7       29.02       24.91      5.89 o 
   1  -9   7        6.61        2.28      4.03 o 
   2  -9   7       15.90       22.55      5.18 o 
   3  -9   7      155.23      159.58      5.30 o 
   4  -9   7      140.95      144.05      6.39 o 
   5  -9   7       95.89      104.83      6.07 o 
   6  -9   7      188.92      173.77      7.35 o 
   7  -9   7      232.06      228.39      8.32 o 
   8  -9   7      506.93      507.92     11.96 o 
   9  -9   7      289.97      302.19     10.06 o 
  10  -9   7       70.90       49.72     10.90 o 
  11  -9   7       32.03        4.00     10.03 o 
  12  -9   7       28.84       14.47     11.19 o 
  -7  -8   7      129.61      135.97     13.45 o 
  -6  -8   7      185.00      169.04     10.05 o 
  -5  -8   7       47.72       40.61      7.38 o 
  -4  -8   7        9.42       -2.35      5.54 o 
  -3  -8   7        4.08        2.55      4.83 o 
  -2  -8   7      453.45      421.67     11.99 o 
  -1  -8   7      232.13      224.62      8.09 o 
   0  -8   7       23.48       16.47      4.34 o 
   1  -8   7      189.94      197.38      5.26 o 
   2  -8   7        4.98        5.50      2.78 o 
   3  -8   7       34.98       26.07      3.31 o 
   4  -8   7        4.90        3.50      2.85 o 
   5  -8   7      109.71      107.68      7.45 o 
   6  -8   7      312.49      303.23     11.30 o 
   7  -8   7       80.33       90.80      6.44 o 
   8  -8   7       99.91      102.62      6.60 o 
   9  -8   7      154.58      156.28     11.34 o 
  10  -8   7       48.53       49.94     10.32 o 
  11  -8   7       29.64       39.47     11.05 o 
  12  -8   7        0.10        6.54     11.49 o 
  -8  -7   7       10.54        5.47      7.61 o 
  -7  -7   7      308.77      327.54     11.94 o 
  -6  -7   7      112.72      119.48     12.25 o 
  -5  -7   7        7.85        8.08      5.45 o 
  -4  -7   7       41.43       39.78      5.78 o 
  -3  -7   7      133.45      147.08      7.28 o 
  -2  -7   7      450.93      447.36     23.55 o 
  -1  -7   7       11.08        8.08      3.86 o 
   0  -7   7        0.94       -3.93      3.93 o 
   1  -7   7      166.65      169.53      4.67 o 
   2  -7   7       28.00       27.94      3.01 o 
   3  -7   7       57.69       58.52      8.20 o 
   4  -7   7       21.53       21.71      4.34 o 
   5  -7   7       17.46       17.06      2.99 o 
   6  -7   7       36.03       33.30      5.65 o 
   7  -7   7      401.55      403.98      9.71 o 
   8  -7   7       52.17       67.60      6.94 o 
   9  -7   7       23.70       18.90      8.14 o 
  10  -7   7        7.36        2.76      8.21 o 
  11  -7   7        5.81       -9.45      9.45 o 
  12  -7   7       15.69        5.02     11.12 o 
  -9  -6   7        0.00        3.68      7.96 o 
  -8  -6   7       31.46       22.39      7.34 o 
  -7  -6   7        1.46        1.90      6.09 o 
  -6  -6   7       32.54       13.52      7.96 o 
  -5  -6   7      116.57      119.11      7.50 o 
  -4  -6   7       13.14       10.09      4.24 o 
  -3  -6   7      227.06      240.74      7.98 o 
  -2  -6   7       14.48        8.17      3.54 o 
  -1  -6   7      100.58      108.04      5.49 o 
   0  -6   7        1.89        4.93      2.43 o 
   1  -6   7      991.72     1034.15     10.87 o 
   2  -6   7     1945.85     1947.12     16.42 o 
   3  -6   7        5.34        4.37      2.23 o 
   4  -6   7      115.32      109.28      4.08 o 
   5  -6   7       23.06       14.23      2.78 o 
   6  -6   7       44.21       35.37      6.37 o 
   7  -6   7        5.06        5.34      3.03 o 
   8  -6   7       66.95       70.73      9.52 o 
   9  -6   7       74.55       74.94     10.76 o 
  10  -6   7      367.69      391.07     16.94 o 
  11  -6   7       29.82       13.38     10.03 o 
 -10  -5   7       35.16       36.26      8.50 o 
  -9  -5   7       11.02       17.88      7.02 o 
  -8  -5   7        8.17        9.63      6.17 o 
  -7  -5   7      351.79      348.75     11.01 o 
  -6  -5   7       83.42       68.69      6.51 o 
  -5  -5   7      159.34      163.54     14.68 o 
  -4  -5   7      812.97      816.25     13.85 o 
  -3  -5   7       11.02        7.83      3.46 o 
  -2  -5   7      109.17      106.01      5.24 o 
  -1  -5   7        2.87        2.72      1.98 o 
   0  -5   7     2512.60     2513.55     41.80 o 
   1  -5   7     4961.19     5265.92     54.93 o 
   2  -5   7      194.36      233.90      4.96 o 
   3  -5   7      286.85      309.20      5.65 o 
   4  -5   7      624.43      658.98      8.39 o 
   5  -5   7      156.72      157.47      4.64 o 
   6  -5   7      191.75      195.75      5.25 o 
   7  -5   7      126.81      122.16      6.20 o 
   8  -5   7      127.62      118.72      6.63 o 
   9  -5   7        0.55        0.00      7.34 o 
  11  -5   7       13.25       28.35     11.34 o 
 -11  -4   7       66.48       80.44     15.77 o 
 -10  -4   7      115.78      130.92     10.46 o 
  -9  -4   7      105.94      106.80      8.94 o 
  -8  -4   7       82.81       76.97      7.50 o 
  -7  -4   7      154.57      155.83      8.09 o 
  -6  -4   7        1.06       -1.49      4.03 o 
  -5  -4   7      533.86      545.30     11.30 o 
  -4  -4   7      175.85      155.23      6.31 o 
  -3  -4   7       25.77       31.06      9.30 o 
  -2  -4   7      150.01      153.50      3.87 o 
  -1  -4   7      129.99      121.76      4.33 o 
   0  -4   7     5228.84     5264.65     34.26 o 
   1  -4   7      280.62      264.64      4.96 o 
   2  -4   7       24.07       23.94      4.51 o 
   3  -4   7      280.39      299.61      6.28 o 
   4  -4   7      441.06      456.59      7.87 o 
   5  -4   7        0.50        0.44      4.36 o 
   6  -4   7       30.27       16.94      5.67 o 
   7  -4   7        5.13        4.06      4.19 o 
   8  -4   7        1.03       -1.39      4.62 o 
   9  -4   7       14.47        5.72      7.27 o 
  10  -4   7       16.01       12.36     10.39 o 
  11  -4   7        0.54      -10.76     10.76 o 
 -11  -3   7        0.39       -1.23      7.63 o 
 -10  -3   7       79.99      113.32      9.53 o 
  -9  -3   7        0.94       -4.56      5.85 o 
  -8  -3   7        0.09       -1.56      4.59 o 
  -7  -3   7       64.49       76.75     10.61 o 
  -6  -3   7      170.03      169.38      7.16 o 
  -5  -3   7      101.60      103.99      5.53 o 
  -4  -3   7      408.81      402.06      8.70 o 
  -3  -3   7      484.83      514.77      6.62 o 
  -2  -3   7      652.40      687.18     12.93 o 
  -1  -3   7     1024.80     1060.90     10.18 o 
   0  -3   7        6.08        9.88      4.37 o 
   1  -3   7      722.96      744.22      8.06 o 
   2  -3   7      231.03      251.97      4.70 o 
   3  -3   7     1538.14     1544.82     13.24 o 
   4  -3   7     1080.06     1027.38     14.12 o 
   5  -3   7      863.93      832.06     13.14 o 
   6  -3   7        4.58        2.23      3.80 o 
   7  -3   7        6.51        5.48      4.42 o 
   8  -3   7      123.16      126.23      8.14 o 
   9  -3   7       84.29       94.86      8.54 o 
  10  -3   7       49.99       47.46     13.37 o 
  11  -3   7       21.61       26.24     13.01 o 
 -12  -2   7       21.31       28.03      8.72 o 
 -11  -2   7       30.66       17.12      7.04 o 
 -10  -2   7       64.06       67.42      8.50 o 
  -9  -2   7      465.15      519.40     12.77 o 
  -8  -2   7      405.03      373.61     10.41 o 
  -7  -2   7      503.84      524.61     11.28 o 
  -6  -2   7        2.74        4.66      5.27 o 
  -5  -2   7      422.76      419.70      8.96 o 
  -4  -2   7       27.40       24.76      3.02 o 
  -3  -2   7      195.99      193.75      4.20 o 
  -2  -2   7       79.10       67.62      2.93 o 
  -1  -2   7      262.28      297.37      4.91 o 
   0  -2   7      176.98      182.94      3.88 o 
   1  -2   7     1138.47     1164.55     10.37 o 
   2  -2   7     1013.67     1119.34     14.19 o 
   3  -2   7     1692.45     1684.54     19.03 o 
   4  -2   7      907.32      944.03     26.82 o 
   5  -2   7      384.64      407.75     13.74 o 
   6  -2   7      240.22      239.46      7.96 o 
   7  -2   7      252.77      249.91      8.76 o 
   8  -2   7      136.84      146.66      8.02 o 
   9  -2   7       20.58       18.69     10.32 o 
  10  -2   7       65.03       74.90      9.20 o 
 -12  -1   7       15.20        8.87      9.67 o 
 -11  -1   7       19.30       18.91      6.79 o 
 -10  -1   7        4.36       -2.00      5.45 o 
  -9  -1   7       58.35       46.72      6.05 o 
  -8  -1   7      234.98      239.11      8.37 o 
  -7  -1   7      190.49      188.11      7.09 o 
  -6  -1   7      649.18      618.87     14.76 o 
  -5  -1   7     2129.28     2211.33     17.77 o 
  -4  -1   7      303.24      357.77      5.76 o 
  -3  -1   7     1103.31     1043.82     10.19 o 
  -2  -1   7       44.21       31.48      3.20 o 
  -1  -1   7      495.08      458.83      5.93 o 
   0  -1   7        0.45        1.06      1.50 o 
   1  -1   7      346.40      321.09     10.72 o 
   2  -1   7       22.73       16.13      3.26 o 
   3  -1   7      123.70      124.07      5.59 o 
   4  -1   7       86.41       75.69      5.29 o 
   5  -1   7       82.35       85.30      6.23 o 
   6  -1   7       17.10       11.95      4.66 o 
   7  -1   7       13.42       16.41      7.74 o 
   8  -1   7       30.93       21.99      8.90 o 
   9  -1   7        9.71       16.14      8.87 o 
  10  -1   7        0.37       -4.73     12.03 o 
 -13   0   7       42.76       40.27     11.85 o 
 -12   0   7       98.47      120.30     13.38 o 
 -11   0   7       92.73      118.92      8.79 o 
 -10   0   7       33.03       39.06     10.83 o 
  -9   0   7      278.77      264.85      8.81 o 
  -8   0   7       95.68      101.23      6.80 o 
  -7   0   7       55.35       74.14      5.42 o 
  -6   0   7      396.67      439.19      6.92 o 
  -5   0   7      246.90      213.12      4.89 o 
  -4   0   7      152.69      140.30      4.06 o 
  -3   0   7       18.68       17.64      2.19 o 
  -2   0   7        9.13        6.25      1.81 o 
  -1   0   7       51.82       57.48      2.80 o 
   0   0   7       90.01       79.08      4.32 o 
   1   0   7        0.34       -1.54      4.43 o 
   2   0   7       25.36       22.51      3.70 o 
   3   0   7      243.91      236.33      7.22 o 
   4   0   7       84.99       80.59      5.73 o 
   5   0   7      131.07      130.89      6.73 o 
   6   0   7       72.39       93.91      7.44 o 
   7   0   7       18.68       16.55      6.00 o 
   8   0   7       26.30       20.92      7.02 o 
   9   0   7        3.85       -7.31      7.55 o 
 -13   1   7       34.47       22.53     11.12 o 
 -12   1   7       65.44       69.20     11.85 o 
 -11   1   7      127.33      110.27     11.99 o 
 -10   1   7       21.84       27.18      5.58 o 
  -9   1   7        4.95        7.09      4.42 o 
  -8   1   7        1.11       -1.51      2.87 o 
  -7   1   7       15.09       27.59      3.17 o 
  -6   1   7      270.80      265.91      5.62 o 
  -5   1   7       10.39        5.88      2.27 o 
  -4   1   7     1322.82     1455.26     13.23 o 
  -3   1   7      739.84      727.34      8.41 o 
  -2   1   7       64.74       53.46      3.09 o 
  -1   1   7     1228.40     1254.63     15.24 o 
   0   1   7      463.98      471.10      9.05 o 
   1   1   7      428.02      421.48      8.89 o 
   2   1   7      572.90      578.57     10.89 o 
   3   1   7        2.55       -1.38      6.47 o 
   4   1   7       63.13       62.91      5.83 o 
   5   1   7        1.17       -2.48      5.38 o 
   6   1   7       81.11       87.72      7.76 o 
   7   1   7      101.44      121.75     21.70 o 
   8   1   7        2.60       -5.87      7.19 o 
 -13   2   7       45.79       46.09     11.78 o 
 -12   2   7      213.22      209.06     14.47 o 
 -11   2   7      318.04      310.82     15.34 o 
 -10   2   7       33.22       28.79      7.92 o 
  -9   2   7      220.05      194.14      5.94 o 
  -8   2   7      148.92      154.12      5.15 o 
  -7   2   7      414.04      415.23      7.16 o 
  -6   2   7      383.20      351.76      6.49 o 
  -5   2   7      860.94      888.04     10.14 o 
  -4   2   7     1403.17     1562.89     17.49 o 
  -3   2   7      179.90      160.18      4.41 o 
  -2   2   7      455.55      503.59      6.75 o 
  -1   2   7      271.15      285.41      7.35 o 
   0   2   7        5.36       -0.30      2.97 o 
   1   2   7       20.92       16.78      3.83 o 
   2   2   7      235.65      215.82      7.35 o 
   3   2   7      300.16      294.32      8.76 o 
   4   2   7        0.16       -2.32      4.57 o 
   5   2   7       23.31       12.71      5.58 o 
   6   2   7       45.68       65.62      7.78 o 
   7   2   7        6.43       12.33      7.21 o 
   8   2   7        2.62        5.16     11.41 o 
 -13   3   7       32.97       31.98     11.85 o 
 -12   3   7       32.30       17.45      9.67 o 
 -11   3   7       33.94       25.15      8.58 o 
 -10   3   7       53.51       57.92      6.52 o 
  -9   3   7        9.65        1.06      4.34 o 
  -8   3   7       36.73       31.86      3.90 o 
  -7   3   7        4.72        8.62      3.37 o 
  -6   3   7        4.57        2.40      2.65 o 
  -5   3   7      279.83      276.85      6.04 o 
  -4   3   7       55.22       46.46      5.38 o 
  -3   3   7      318.83      312.06      5.85 o 
  -2   3   7       43.35       44.26      4.21 o 
  -1   3   7        0.05       -2.32      3.13 o 
   0   3   7       18.93       18.05      9.56 o 
   1   3   7      133.88      120.79      8.07 o 
   2   3   7        2.95       -2.99      4.14 o 
   3   3   7      101.97      109.74      6.86 o 
   4   3   7       75.93       61.24      6.87 o 
   5   3   7        0.38        1.46      5.99 o 
   6   3   7       12.85       19.49      7.08 o 
   7   3   7        4.11       10.54     11.63 o 
 -14   4   7       11.64       24.57     15.92 o 
 -13   4   7        3.84        9.96     13.38 o 
 -12   4   7       25.21       35.84     12.87 o 
 -11   4   7       47.42       43.98      7.08 o 
 -10   4   7      102.69      100.59      7.65 o 
  -9   4   7      206.63      189.17      8.21 o 
  -8   4   7       90.88       86.03      6.72 o 
  -7   4   7       27.41       49.22      9.39 o 
  -6   4   7      546.82      532.91      9.92 o 
  -5   4   7      372.26      372.01      6.81 o 
  -4   4   7      515.42      527.58      7.85 o 
  -3   4   7       65.55       55.68     11.99 o 
  -2   4   7      296.23      289.85      8.09 o 
  -1   4   7     1058.57     1015.79     15.23 o 
   0   4   7       19.55       23.18      7.27 o 
   1   4   7      252.59      260.29      8.64 o 
   2   4   7      133.85      147.35      7.50 o 
   3   4   7      249.22      221.49      8.88 o 
   4   4   7      152.82      149.61      8.43 o 
   5   4   7       76.47       79.96      8.60 o 
   6   4   7       10.69        9.89     11.34 o 
 -14   5   7       75.38       84.76     16.36 o 
 -13   5   7       55.51       45.50     14.17 o 
 -12   5   7       32.82       37.73     12.07 o 
 -11   5   7       65.93       64.49      8.21 o 
 -10   5   7      327.66      327.66     13.19 o 
  -9   5   7      779.85      796.70     14.73 o 
  -8   5   7        2.61       -4.04      4.42 o 
  -7   5   7        3.01        1.00      4.32 o 
  -6   5   7       19.12        8.89      3.90 o 
  -5   5   7       69.48       87.85      4.43 o 
  -4   5   7      101.54      100.05      6.14 o 
  -3   5   7      323.17      327.28      8.58 o 
  -2   5   7      767.94      775.37     13.41 o 
  -1   5   7        0.46        2.20      4.25 o 
   0   5   7        0.86        3.26      4.55 o 
   1   5   7       65.00       74.09     12.79 o 
   2   5   7        0.68        1.71      5.27 o 
   3   5   7       30.31       31.13      6.70 o 
   4   5   7       22.75       25.08      7.29 o 
   5   5   7       14.55       22.82     11.34 o 
 -13   6   7       37.33       30.82     13.16 o 
 -12   6   7       79.38       71.00      8.84 o 
 -11   6   7      116.26      123.38     11.63 o 
 -10   6   7       41.72       25.90      6.34 o 
  -9   6   7       23.32        8.21      5.24 o 
  -8   6   7        2.17        1.52      5.49 o 
  -7   6   7       59.32       58.50      8.47 o 
  -6   6   7       23.88       19.53      6.94 o 
  -5   6   7      215.97      221.78     11.70 o 
  -4   6   7      228.19      238.79      7.81 o 
  -3   6   7       62.02       73.18      6.14 o 
  -2   6   7        0.01       -1.98      4.47 o 
  -1   6   7       27.62       18.31      5.43 o 
   0   6   7       13.38       12.95      5.31 o 
   1   6   7       11.49       17.85      6.04 o 
   2   6   7        0.03       -1.06      6.13 o 
   3   6   7       29.78       31.71      7.70 o 
   4   6   7       11.01        6.69     10.98 o 
 -13   7   7        0.23       -3.34      8.02 o 
 -12   7   7       22.15        4.43      7.28 o 
 -11   7   7        1.15       -3.18      7.92 o 
 -10   7   7       13.95       10.15      6.09 o 
  -9   7   7        2.18        1.48      5.45 o 
  -8   7   7        4.11       -0.51      5.12 o 
  -7   7   7       38.81       44.37     12.76 o 
  -6   7   7       16.69        9.01      7.63 o 
  -5   7   7       73.46       76.54     10.32 o 
  -4   7   7      140.24      128.88     10.69 o 
  -3   7   7      120.54      122.45      7.24 o 
  -2   7   7      142.93      143.90      7.71 o 
  -1   7   7       46.50       55.43      6.87 o 
   0   7   7       46.35       42.95      7.25 o 
   1   7   7       36.00       39.65      7.56 o 
   2   7   7       18.79       16.87      7.90 o 
   3   7   7        6.39        3.27     11.70 o 
 -13   8   7        4.72       -0.42      8.30 o 
 -12   8   7       41.96       23.03     10.79 o 
 -11   8   7      106.30      131.01      9.80 o 
 -10   8   7      183.51      191.42      9.48 o 
  -9   8   7      123.79      115.60     12.07 o 
  -8   8   7      233.36      204.77      9.12 o 
  -7   8   7      251.07      236.75     13.52 o 
  -6   8   7       84.27       86.94     11.56 o 
  -5   8   7        1.42        3.93      8.50 o 
  -4   8   7        1.01       -8.36      8.36 o 
  -3   8   7       27.84       24.13      9.74 o 
  -2   8   7      102.04      127.99     11.01 o 
  -1   8   7       55.76       59.22      8.05 o 
   0   8   7       33.45       42.87      8.22 o 
   1   8   7        6.74       11.73      8.41 o 
 -12   9   7       10.39        2.19      7.56 o 
 -11   9   7        3.56       -7.07      7.07 o 
 -10   9   7        5.00        4.69      6.91 o 
  -9   9   7       31.43       22.18      7.11 o 
  -8   9   7       16.22       13.88      9.89 o 
  -7   9   7       53.52       37.51     10.54 o 
  -6   9   7       58.78       64.19     11.85 o 
  -5   9   7       47.38       53.50     12.14 o 
  -4   9   7       32.65       39.18     11.78 o 
  -3   9   7        6.94        7.85     10.83 o 
  -2   9   7       19.68       24.64     11.34 o 
  -1   9   7        0.15       -9.96     11.85 o 
 -11  10   7        0.06        1.96      8.10 o 
 -10  10   7       14.06       21.36      7.93 o 
  -9  10   7       13.10       -3.13     11.05 o 
  -8  10   7       36.49       39.40     11.85 o 
  -7  10   7       33.67       44.49     12.43 o 
  -6  10   7       34.38       31.77     11.99 o 
  -5  10   7       29.05       20.28     12.21 o 
  -4  10   7       31.96       37.51     12.94 o 
  -3  10   7       36.94       57.13     14.32 o 
   3 -14   8       67.18       83.38     13.23 o 
   4 -14   8       33.31       48.70     11.85 o 
   5 -14   8        4.01       -9.09      9.96 o 
   6 -14   8        7.49       14.10     10.32 o 
   7 -14   8        8.95        7.27      9.74 o 
   8 -14   8       81.43      101.40     17.55 o 
   0 -13   8       83.03      112.82     14.83 o 
   1 -13   8       59.19       44.27     10.98 o 
   2 -13   8       77.41       86.14     12.36 o 
   3 -13   8       75.31       70.36     11.34 o 
   4 -13   8       87.88       83.08     11.70 o 
   5 -13   8       87.16       84.25     11.49 o 
   6 -13   8       29.59       23.33      9.45 o 
   7 -13   8       24.52       19.34      7.13 o 
   8 -13   8       58.56       88.08      8.79 o 
   9 -13   8       20.86       20.43      7.70 o 
  -2 -12   8       69.07       50.11      9.43 o 
  -1 -12   8       11.74        7.88     11.01 o 
   0 -12   8       81.65      100.74     12.90 o 
   1 -12   8       56.56       52.19     10.03 o 
   2 -12   8       72.09       81.63     11.12 o 
   3 -12   8       16.66        8.29      7.41 o 
   4 -12   8       44.38       43.61      9.45 o 
   5 -12   8        5.18       -3.93      7.12 o 
   6 -12   8        0.05       -5.50      5.50 o 
   7 -12   8        2.51       -5.73      5.73 o 
   8 -12   8        9.32        6.85      6.27 o 
   9 -12   8        0.08       -3.59      6.32 o 
  10 -12   8       30.69       38.07      8.01 o 
  -4 -11   8        8.25        2.62     12.03 o 
  -3 -11   8       28.88       37.70      8.42 o 
  -2 -11   8       14.84       10.36      7.08 o 
  -1 -11   8       27.71       36.47      7.11 o 
   0 -11   8       17.93       17.19      6.44 o 
   1 -11   8        6.53        9.18      5.76 o 
   2 -11   8        6.97        9.81      6.98 o 
   3 -11   8       99.19       96.24     10.98 o 
   4 -11   8       93.50      103.80     10.39 o 
   5 -11   8      276.01      242.73      9.07 o 
   6 -11   8      140.69      144.81      7.58 o 
   7 -11   8       51.48       56.95      6.80 o 
   8 -11   8       68.29       69.88      7.56 o 
   9 -11   8      208.26      211.11      9.76 o 
  10 -11   8      201.90      184.49     14.47 o 
  11 -11   8       26.90        6.47     11.27 o 
  -5 -10   8      206.70      226.01     11.90 o 
  -4 -10   8      140.82      164.42     12.72 o 
  -3 -10   8      159.92      178.48     12.10 o 
  -2 -10   8      176.16      175.63      9.42 o 
  -1 -10   8      264.30      254.61      9.86 o 
   0 -10   8      547.62      556.17     12.77 o 
   1 -10   8       68.42       66.45      6.69 o 
   2 -10   8       18.43       14.98      5.09 o 
   3 -10   8        6.65       10.49      4.91 o 
   4 -10   8        9.83       18.53      4.88 o 
   5 -10   8      210.31      214.79      8.03 o 
   6 -10   8      186.05      201.42      8.22 o 
   7 -10   8      338.17      334.42     10.28 o 
   8 -10   8      499.64      520.04     12.94 o 
   9 -10   8      243.28      241.16     12.83 o 
  10 -10   8       68.48       69.78     12.36 o 
  11 -10   8       53.13       63.24     12.94 o 
  -6  -9   8      121.49      123.58     12.43 o 
  -5  -9   8       90.68      109.21      9.80 o 
  -4  -9   8        0.25        1.81      6.23 o 
  -3  -9   8       11.09       16.67      8.29 o 
  -2  -9   8      180.55      169.55      8.45 o 
  -1  -9   8      206.07      193.52      8.43 o 
   0  -9   8      341.23      351.09      9.87 o 
   1  -9   8      182.70      175.15      7.48 o 
   2  -9   8      560.32      545.32     16.28 o 
   3  -9   8      821.37      795.58     13.30 o 
   4  -9   8       94.74       84.51     10.63 o 
   5  -9   8       40.73       61.67      9.92 o 
   6  -9   8       42.11       32.47      5.13 o 
   7  -9   8        1.00       -2.18      4.58 o 
   8  -9   8        3.86        1.15      6.80 o 
   9  -9   8        2.13       -2.33      8.00 o 
  10  -9   8        5.29        6.03      9.74 o 
  11  -9   8       18.64       23.12     11.49 o 
  -7  -8   8        5.69        6.63      7.89 o 
  -6  -8   8       61.10       63.60      8.57 o 
  -5  -8   8       52.97       51.57      8.14 o 
  -4  -8   8       16.60       10.72      6.00 o 
  -3  -8   8       50.39       59.96      6.67 o 
  -2  -8   8        3.94        7.45      4.68 o 
  -1  -8   8       12.88        6.07      4.31 o 
   0  -8   8       12.35        8.03      5.34 o 
   1  -8   8       70.15       85.29      5.96 o 
   2  -8   8       77.00       83.40      4.22 o 
   3  -8   8      113.75      103.49      4.61 o 
   4  -8   8      102.69      110.71      4.83 o 
   5  -8   8      197.94      194.97      5.66 o 
   6  -8   8       14.70       17.85      5.67 o 
   7  -8   8       22.27       26.80      5.71 o 
   8  -8   8       67.47       71.82     10.39 o 
   9  -8   8      117.68      114.12     10.83 o 
  10  -8   8      178.78      174.53     13.23 o 
  11  -8   8       97.97      139.57     15.34 o 
  -8  -7   8       33.54       35.15      9.34 o 
  -7  -7   8       28.07       33.17      7.72 o 
  -6  -7   8      127.46      126.26     13.70 o 
  -5  -7   8      271.48      264.13     10.04 o 
  -4  -7   8      130.71      132.13      7.70 o 
  -3  -7   8       15.94       13.90      6.11 o 
  -2  -7   8       26.26       23.01      4.67 o 
  -1  -7   8        3.80        4.57      4.14 o 
   0  -7   8      128.96      119.22      5.93 o 
   1  -7   8        2.96        6.57      2.66 o 
   2  -7   8      292.33      290.23      6.12 o 
   3  -7   8      553.69      572.18      8.46 o 
   4  -7   8       42.08       46.99      3.72 o 
   5  -7   8        0.88        0.21      2.81 o 
   6  -7   8      158.38      157.92      5.28 o 
   7  -7   8       27.26       19.99      7.56 o 
   8  -7   8      113.04      114.34     10.03 o 
   9  -7   8        0.62       -1.67      8.36 o 
  10  -7   8      184.32      158.76     12.87 o 
  11  -7   8      110.58      116.45     14.97 o 
  -9  -6   8       41.52       42.78      9.21 o 
  -8  -6   8        4.98       -8.80      8.80 o 
  -7  -6   8       24.63       17.93      6.47 o 
  -6  -6   8       13.26        8.80      5.87 o 
  -5  -6   8       75.03       67.07      9.12 o 
  -4  -6   8      597.69      600.17     12.69 o 
  -3  -6   8      697.08      696.42     13.05 o 
  -2  -6   8      305.27      313.95      8.58 o 
  -1  -6   8       13.55        7.94      3.78 o 
   0  -6   8      796.54      784.32      9.45 o 
   1  -6   8       90.15       85.97      5.06 o 
   2  -6   8      342.29      319.50      6.19 o 
   3  -6   8      109.81      105.09      4.18 o 
   4  -6   8      253.33      235.97      5.60 o 
   5  -6   8      235.38      229.57      5.81 o 
   6  -6   8        0.14        5.29      3.98 o 
   7  -6   8       20.70        9.72      4.59 o 
   8  -6   8        3.01       -3.93      7.20 o 
   9  -6   8        1.28        5.96      8.21 o 
  11  -6   8        4.45        4.00     10.98 o 
 -10  -5   8       33.06       29.45      8.97 o 
  -9  -5   8        0.13        5.54      7.09 o 
  -8  -5   8       35.43       27.83      6.64 o 
  -7  -5   8       82.49      108.85     10.10 o 
  -6  -5   8        4.98        4.56      4.65 o 
  -5  -5   8       22.41       11.33      4.45 o 
  -4  -5   8      385.19      402.16     10.06 o 
  -3  -5   8      279.45      273.16      8.05 o 
  -2  -5   8        0.04        2.01      3.13 o 
  -1  -5   8       41.89       50.50      5.69 o 
   0  -5   8     1532.59     1544.70     14.03 o 
   1  -5   8      181.53      191.21      4.87 o 
   2  -5   8       58.94       51.66      6.50 o 
   3  -5   8        2.51        1.04      2.27 o 
   4  -5   8       37.92       39.79      9.01 o 
   5  -5   8       21.80       22.82      5.38 o 
   6  -5   8      153.91      156.28      9.38 o 
   7  -5   8       92.88       99.88      8.58 o 
   8  -5   8       21.69       30.04      5.74 o 
   9  -5   8        5.12       10.76      9.09 o 
  10  -5   8        3.59        6.03     10.47 o 
  11  -5   8       57.53       56.70     13.01 o 
 -11  -4   8       28.79       58.01     14.97 o 
 -10  -4   8       50.14       65.02     11.09 o 
  -9  -4   8      273.59      291.24     11.14 o 
  -8  -4   8       41.73       55.72      6.99 o 
  -7  -4   8       92.13       92.46      7.38 o 
  -6  -4   8       24.41       34.02      6.25 o 
  -5  -4   8        7.35        9.06      4.10 o 
  -4  -4   8       85.79       74.06      5.37 o 
  -3  -4   8      557.55      584.14     10.76 o 
  -2  -4   8       84.83       85.53      5.46 o 
  -1  -4   8      148.63      150.34      4.26 o 
   0  -4   8       82.36       73.37      3.52 o 
   1  -4   8     1028.63     1077.75     10.82 o 
   2  -4   8        9.04        8.06      2.13 o 
   3  -4   8      216.71      230.32      4.97 o 
   4  -4   8      101.58      105.66      5.50 o 
   5  -4   8      858.51      825.62     19.77 o 
   6  -4   8      207.65      192.85      7.34 o 
   7  -4   8        3.85        7.36      5.16 o 
   8  -4   8       87.95       84.93      7.50 o 
   9  -4   8        0.28       -5.72      6.04 o 
  10  -4   8        3.12       -5.09     10.10 o 
  11  -4   8        0.13       13.45     12.28 o 
 -11  -3   8       71.01       75.85      9.60 o 
 -10  -3   8      111.90      112.24      9.60 o 
  -9  -3   8      318.54      314.73     13.88 o 
  -8  -3   8      165.56      143.20     14.28 o 
  -7  -3   8      419.31      448.86     11.22 o 
  -6  -3   8       68.63       69.61      6.01 o 
  -5  -3   8      335.46      323.33     12.98 o 
  -4  -3   8       63.30       76.77      4.88 o 
  -3  -3   8      164.01      167.01      4.28 o 
  -2  -3   8      305.44      293.18      7.15 o 
  -1  -3   8      465.83      467.65      6.67 o 
   0  -3   8      227.24      246.03      4.81 o 
   1  -3   8       53.74       40.95      4.63 o 
   2  -3   8        7.40        5.93      1.91 o 
   3  -3   8        6.43        4.95      3.24 o 
   4  -3   8      260.28      262.02      7.65 o 
   5  -3   8      142.13      149.92      6.63 o 
   6  -3   8       67.50       69.36      6.16 o 
   7  -3   8       86.29      102.20      7.24 o 
   8  -3   8        9.35        3.77      5.86 o 
   9  -3   8        1.36        3.74      6.55 o 
  10  -3   8        0.43        5.49     11.19 o 
 -12  -2   8       11.62        6.25      8.22 o 
 -11  -2   8        6.23       10.57     10.50 o 
 -10  -2   8       14.50       13.76      6.30 o 
  -9  -2   8       38.34       30.45      6.22 o 
  -8  -2   8      106.60      116.85      9.34 o 
  -7  -2   8       17.84       22.25      4.70 o 
  -6  -2   8        0.53        2.70      3.51 o 
  -5  -2   8      322.82      347.84      8.52 o 
  -4  -2   8      114.12      101.15      3.82 o 
  -3  -2   8       12.29        8.71      3.53 o 
  -2  -2   8      367.11      383.64      6.64 o 
  -1  -2   8      150.26      168.08      6.81 o 
   0  -2   8      372.69      357.20      5.48 o 
   1  -2   8      618.06      629.39     10.46 o 
   2  -2   8       11.44       13.68      3.93 o 
   3  -2   8       52.50       53.50      4.90 o 
   4  -2   8      260.91      255.42      7.89 o 
   5  -2   8      129.55      115.29      6.19 o 
   6  -2   8       44.90       41.38      5.67 o 
   7  -2   8      132.56      140.75      7.94 o 
   8  -2   8       21.42       15.45      6.73 o 
   9  -2   8        3.12       -8.14      8.14 o 
  10  -2   8        1.64        0.36      8.49 o 
 -12  -1   8        7.06       -0.58      9.60 o 
 -11  -1   8        0.74       -4.22      6.41 o 
 -10  -1   8      228.84      232.90      9.97 o 
  -9  -1   8      180.58      184.53     15.77 o 
  -8  -1   8      247.86      255.32      8.74 o 
  -7  -1   8     1158.15     1238.71     19.23 o 
  -6  -1   8      388.84      344.29      8.63 o 
  -5  -1   8      353.70      379.01      6.52 o 
  -4  -1   8      508.51      539.65      7.58 o 
  -3  -1   8       69.10       65.94      3.33 o 
  -2  -1   8      123.71      128.39      3.84 o 
  -1  -1   8        1.35        5.34      1.94 o 
   0  -1   8      132.79      132.76      6.65 o 
   1  -1   8      179.62      182.84      6.22 o 
   2  -1   8      286.30      267.96      7.45 o 
   3  -1   8     1021.51     1031.95     15.24 o 
   4  -1   8       86.19       78.03      6.11 o 
   5  -1   8        1.70        3.20      6.03 o 
   6  -1   8      357.39      352.19     10.36 o 
   7  -1   8      169.50      166.70      8.70 o 
   8  -1   8      169.69      185.52      9.79 o 
   9  -1   8       33.10       41.03     15.23 o 
 -12   0   8       51.53       66.58     11.99 o 
 -11   0   8      124.75      120.52     11.49 o 
 -10   0   8       41.42       43.41     10.14 o 
  -9   0   8        3.54        4.32      4.73 o 
  -8   0   8      308.51      347.35      9.55 o 
  -7   0   8      378.27      362.40      9.19 o 
  -6   0   8      226.68      219.91      5.44 o 
  -5   0   8      975.51      999.68     11.03 o 
  -4   0   8     2316.84     2281.70     18.53 o 
  -3   0   8     2444.10     2549.08     42.07 o 
  -2   0   8     1811.44     1952.74     15.98 o 
  -1   0   8      121.05      122.70      5.19 o 
   0   0   8       63.09       58.42      5.45 o 
   1   0   8       26.48       22.05      5.74 o 
   2   0   8        6.25        2.60      3.49 o 
   3   0   8       14.15       12.94      4.09 o 
   4   0   8       61.74       66.21      6.06 o 
   5   0   8       24.70       22.35      5.27 o 
   6   0   8       23.93       29.80      7.74 o 
   7   0   8        0.53        4.96      6.26 o 
   8   0   8        4.36        1.61     24.42 o 
 -13   1   8       17.76       18.61     10.98 o 
 -12   1   8       97.66       81.78     12.36 o 
 -11   1   8      254.51      247.22     14.10 o 
 -10   1   8       64.10       60.03     10.32 o 
  -9   1   8      865.35      908.39     15.38 o 
  -8   1   8      458.73      456.26     12.21 o 
  -7   1   8        0.31        0.27      2.81 o 
  -6   1   8       69.62       81.75      4.07 o 
  -5   1   8       44.71       50.43      6.84 o 
  -4   1   8       73.64       69.25      3.74 o 
  -3   1   8       46.39       41.82      3.17 o 
  -2   1   8       59.07       58.64      4.55 o 
  -1   1   8       69.73       70.99      4.68 o 
   0   1   8      158.90      160.53      6.17 o 
   1   1   8       15.58       10.13      3.82 o 
   2   1   8        1.06        1.11      6.40 o 
   3   1   8      101.96      108.35      6.32 o 
   4   1   8       45.94       47.14      6.47 o 
   5   1   8       33.09       34.37      6.42 o 
   6   1   8       35.50       35.61      6.62 o 
   7   1   8       56.01       64.60     19.15 o 
   8   1   8        6.70       -5.04      8.11 o 
 -13   2   8        6.34       17.74     10.69 o 
 -12   2   8        5.77       -4.58      9.16 o 
 -11   2   8      132.95      157.45     12.65 o 
 -10   2   8       34.72       13.88      8.00 o 
  -9   2   8       31.47       43.15      9.45 o 
  -8   2   8       32.60       36.91      6.81 o 
  -7   2   8       23.40       26.21      3.41 o 
  -6   2   8       32.03       27.17      3.25 o 
  -5   2   8       83.44       68.28      5.92 o 
  -4   2   8        4.90        1.22      3.01 o 
  -3   2   8      395.31      372.47      6.38 o 
  -2   2   8      301.84      295.59      7.79 o 
  -1   2   8      688.85      692.79     17.45 o 
   0   2   8      723.10      712.06     12.49 o 
   1   2   8      346.41      355.58      9.30 o 
   2   2   8       19.06       12.67      4.52 o 
   3   2   8      224.63      244.85      8.66 o 
   4   2   8      149.56      135.13      7.92 o 
   5   2   8       41.02       32.62      6.74 o 
   6   2   8       18.96       17.19      8.36 o 
   7   2   8        1.52       -1.88      7.97 o 
 -13   3   8      127.14      154.03     15.12 o 
 -12   3   8       63.00       63.10     11.85 o 
 -11   3   8       69.24       64.19     10.76 o 
 -10   3   8      145.35      140.22     11.85 o 
  -9   3   8     1108.33     1122.20     17.45 o 
  -8   3   8      764.07      752.56     18.68 o 
  -7   3   8      817.41      791.73     12.83 o 
  -6   3   8      183.77      174.53      7.69 o 
  -5   3   8      524.56      516.48      8.11 o 
  -4   3   8      390.13      387.17      6.94 o 
  -3   3   8      260.24      270.88      8.50 o 
  -2   3   8      531.83      524.40     10.54 o 
  -1   3   8      907.38      898.28     14.34 o 
   0   3   8      457.47      455.80     10.48 o 
   1   3   8      219.33      226.49      8.32 o 
   2   3   8        2.24       -4.59      4.59 o 
   3   3   8      169.03      164.50      8.35 o 
   4   3   8      167.93      166.74      8.80 o 
   5   3   8       65.87       83.03      8.73 o 
   6   3   8        6.94        1.72      7.73 o 
 -13   4   8       98.94      109.54     16.43 o 
 -12   4   8       66.22       68.98     13.88 o 
 -11   4   8       85.34       87.52     13.01 o 
 -10   4   8      138.24      108.18      8.14 o 
  -9   4   8      393.31      403.23     11.11 o 
  -8   4   8       20.15        6.73      5.10 o 
  -7   4   8      699.54      719.63     24.93 o 
  -6   4   8      377.04      364.18      7.36 o 
  -5   4   8       12.60        4.63      3.01 o 
  -4   4   8       10.66        7.02      3.97 o 
  -3   4   8      304.74      312.31      8.62 o 
  -2   4   8      644.87      621.40     14.65 o 
  -1   4   8       49.66       49.94      5.78 o 
   0   4   8       23.22       21.18      4.95 o 
   1   4   8       21.75       23.88      5.47 o 
   2   4   8        3.82       -5.27      5.27 o 
   3   4   8        4.77        1.90      5.64 o 
   4   4   8       11.31        3.88      6.71 o 
   5   4   8        2.56       -6.74      7.52 o 
 -13   5   8        0.60      -12.50     12.50 o 
 -12   5   8        4.46       15.26     11.41 o 
 -11   5   8        2.33       -2.91      6.44 o 
 -10   5   8       14.00        9.31      6.25 o 
  -9   5   8        7.20       -3.48      5.36 o 
  -8   5   8      105.71      110.21      7.18 o 
  -7   5   8      256.80      239.56      8.50 o 
  -6   5   8        0.73       -4.26      4.26 o 
  -5   5   8      139.47      136.47     13.01 o 
  -4   5   8      170.56      165.70      6.89 o 
  -3   5   8        8.93        3.19      7.31 o 
  -2   5   8        1.01       -2.80      4.40 o 
  -1   5   8      112.76       96.06      6.94 o 
   0   5   8       33.00       33.72      6.03 o 
   1   5   8       47.36       48.18      6.92 o 
   2   5   8       33.86       43.14      7.41 o 
   3   5   8       40.31       51.60      8.02 o 
   4   5   8        6.15        6.36      7.89 o 
 -13   6   8        6.11        3.85     11.92 o 
 -12   6   8       69.91       73.72      8.86 o 
 -11   6   8       47.75       32.26      7.52 o 
 -10   6   8      113.93      114.58      8.43 o 
  -9   6   8       32.59       11.28      5.83 o 
  -8   6   8       59.43       46.87      6.34 o 
  -7   6   8      350.41      341.57      9.87 o 
  -6   6   8      322.11      314.68     14.32 o 
  -5   6   8       62.99       60.70      9.60 o 
  -4   6   8        4.12        1.61      4.84 o 
  -3   6   8       18.45       16.56      5.22 o 
  -2   6   8      249.51      252.74      9.92 o 
  -1   6   8      168.61      175.62     14.03 o 
   0   6   8       52.99       51.73      7.09 o 
   1   6   8       75.00       77.13      8.44 o 
   2   6   8       42.96       53.61     10.87 o 
   3   6   8       12.13        8.68      8.27 o 
 -13   7   8        4.58       -7.73      9.81 o 
 -12   7   8       44.20       25.33      8.33 o 
 -11   7   8       79.68       59.24      8.24 o 
 -10   7   8      124.18      120.03      8.59 o 
  -9   7   8       17.87        9.73      6.08 o 
  -8   7   8       66.48       69.26      7.24 o 
  -7   7   8       75.96       55.46     10.61 o 
  -6   7   8       94.06      109.54     12.28 o 
  -5   7   8      227.94      240.75     13.81 o 
  -4   7   8        3.59       -3.71      8.14 o 
  -3   7   8        1.58       -0.74      5.62 o 
  -2   7   8       32.80       42.64      7.05 o 
  -1   7   8       13.48       17.76      6.86 o 
   0   7   8       52.97       67.47      8.40 o 
   1   7   8       20.45       32.75      8.47 o 
 -12   8   8       11.85       16.77      8.24 o 
 -11   8   8        1.15       -6.03      7.23 o 
 -10   8   8        0.40       -5.43      6.70 o 
  -9   8   8        1.37        3.85      9.38 o 
  -8   8   8       17.28       22.32      9.81 o 
  -7   8   8       28.04       32.13     10.54 o 
  -6   8   8        1.45       10.98      9.45 o 
  -5   8   8        0.06       -7.92      8.94 o 
  -4   8   8        9.09        5.67      9.81 o 
  -3   8   8        3.03        8.14      9.81 o 
  -2   8   8       21.53       20.86     11.05 o 
  -1   8   8       14.77       11.29      7.43 o 
   0   8   8        8.65        5.32      8.56 o 
 -11   9   8        5.92        1.71      8.18 o 
 -10   9   8       11.06       -1.89     10.54 o 
  -9   9   8       40.32        3.49     10.98 o 
  -8   9   8       91.97       96.75     13.52 o 
  -7   9   8       42.06       39.47     11.41 o 
  -6   9   8       22.09       14.32     10.98 o 
  -5   9   8       21.03        5.31     10.47 o 
  -4   9   8       40.84       36.85     11.92 o 
  -3   9   8        9.79        7.12     11.63 o 
  -2   9   8        2.06       -8.36     11.49 o 
  -9  10   8        2.22       -4.43     11.70 o 
  -8  10   8       13.57       23.33     12.65 o 
  -7  10   8        6.61        1.09     11.56 o 
  -6  10   8       14.74       17.30     12.43 o 
  -5  10   8       39.11       36.93     13.38 o 
   3 -14   9       13.15       13.23     10.54 o 
   4 -14   9       11.86       -2.76      9.74 o 
   5 -14   9       32.26       48.12     11.19 o 
   6 -14   9        5.66        3.63      9.81 o 
   0 -13   9        3.38        0.58      9.45 o 
   1 -13   9        3.84        0.51      9.30 o 
   2 -13   9        4.89        5.09      9.30 o 
   3 -13   9        4.91       11.05      9.16 o 
   4 -13   9        0.04       -0.29      8.65 o 
   5 -13   9       28.69       40.71     10.54 o 
   6 -13   9       45.10       73.05     11.85 o 
   7 -13   9        0.06       -1.12      6.65 o 
   8 -13   9        4.51        0.40      7.28 o 
   9 -13   9        0.16       -1.09      7.51 o 
  -2 -12   9        1.15        0.67     10.98 o 
  -1 -12   9       28.63       34.00      8.30 o 
   0 -12   9       22.18       15.54      9.70 o 
   1 -12   9       37.04       29.58      9.67 o 
   2 -12   9       89.45       96.46     11.85 o 
   3 -12   9       62.79       67.46     10.39 o 
   4 -12   9       28.87       29.37      8.65 o 
   5 -12   9      135.90      126.26     11.34 o 
   6 -12   9      111.91      127.00      8.99 o 
   7 -12   9       69.52       82.07      8.13 o 
   8 -12   9       51.11       53.77     14.03 o 
   9 -12   9       43.63       27.60      7.60 o 
  10 -12   9       54.12       60.26     13.45 o 
  -4 -11   9       86.11       92.83     17.15 o 
  -3 -11   9       93.62      107.24     10.07 o 
  -2 -11   9      140.82      141.17      9.61 o 
  -1 -11   9      118.30      147.97      9.45 o 
   0 -11   9       13.66        5.10      6.26 o 
   1 -11   9       26.09       23.25      6.41 o 
   2 -11   9      273.44      321.80     14.97 o 
   3 -11   9      182.09      158.17     11.34 o 
   4 -11   9      252.10      245.77     13.45 o 
   5 -11   9      191.91      190.96     11.70 o 
   6 -11   9       20.22       17.18      5.72 o 
   7 -11   9       35.56       41.62      6.70 o 
   8 -11   9       52.07       60.35      7.58 o 
   9 -11   9       67.12       78.00     12.94 o 
  10 -11   9        7.16        5.31     11.41 o 
  -5 -10   9        7.95        1.01     19.66 o 
  -4 -10   9        9.42       11.47      7.47 o 
  -3 -10   9        6.97       14.19      7.81 o 
  -2 -10   9       14.51       12.50     13.08 o 
  -1 -10   9       40.10       44.72      7.00 o 
   0 -10   9       40.27       32.53      6.25 o 
   1 -10   9      138.23      145.71      7.85 o 
   2 -10   9       44.86       53.06      6.54 o 
   3 -10   9       10.32        5.62      4.85 o 
   4 -10   9       38.14       68.06     10.10 o 
   5 -10   9       10.24       18.87      5.16 o 
   6 -10   9       27.69       29.04      6.76 o 
   7 -10   9        0.04       -9.76     10.07 o 
   8 -10   9        0.47       -8.36      8.36 o 
   9 -10   9        9.51       -9.01      9.01 o 
  10 -10   9       56.73       51.76     12.50 o 
  11 -10   9        9.89       -4.51     11.63 o 
  -6  -9   9        1.12       -2.13      7.88 o 
  -5  -9   9        8.31        3.86      9.67 o 
  -4  -9   9      115.53      125.25      9.44 o 
  -3  -9   9      320.98      336.39     11.15 o 
  -2  -9   9      388.75      398.77     11.56 o 
  -1  -9   9      773.33      832.99     15.68 o 
   0  -9   9      340.09      355.30     10.25 o 
   1  -9   9      187.56      166.28      7.58 o 
   2  -9   9      238.40      243.64      8.33 o 
   3  -9   9        1.11       -0.84      3.43 o 
   4  -9   9       27.32       29.14      4.04 o 
   5  -9   9        0.84        1.06      4.26 o 
   6  -9   9       39.98       43.34      5.70 o 
   7  -9   9       12.04        9.60      9.16 o 
   8  -9   9       79.14      112.96     12.43 o 
   9  -9   9      197.74      166.10     12.79 o 
  10  -9   9      103.03      113.61     14.17 o 
  11  -9   9       22.05        5.31     11.70 o 
  -7  -8   9        1.69       -7.72      7.72 o 
  -6  -8   9        0.42        3.32      7.06 o 
  -5  -8   9        1.38       -5.89      5.89 o 
  -4  -8   9      116.36      118.57     10.50 o 
  -3  -8   9       21.34       24.88      5.76 o 
  -2  -8   9       71.54       57.68     14.54 o 
  -1  -8   9      265.83      270.49      8.98 o 
   0  -8   9      230.10      214.54      8.02 o 
   1  -8   9      326.37      331.83      9.14 o 
   2  -8   9      379.25      404.39      7.77 o 
   3  -8   9      525.39      489.97      8.55 o 
   4  -8   9      996.47      941.72     11.90 o 
   5  -8   9      430.62      431.74      8.19 o 
   6  -8   9       88.60       76.32      9.81 o 
   7  -8   9       20.59        7.92      7.71 o 
   8  -8   9       14.97        8.00      8.58 o 
   9  -8   9        3.41       -2.04      9.01 o 
  10  -8   9       10.43        2.54     10.32 o 
  11  -8   9       21.99       21.88     11.78 o 
  -8  -7   9       22.20       13.50     15.59 o 
  -7  -7   9       16.18        6.95     10.76 o 
  -6  -7   9        0.22       -6.02      6.02 o 
  -5  -7   9        0.34       -5.43      5.43 o 
  -4  -7   9       94.25      106.58      7.83 o 
  -3  -7   9      127.08      119.18      7.11 o 
  -2  -7   9      289.29      301.65      9.19 o 
  -1  -7   9       13.19       13.89      4.87 o 
   0  -7   9        9.33        7.56      3.87 o 
   1  -7   9      336.06      333.88      7.76 o 
   2  -7   9        2.34       -0.20      3.42 o 
   3  -7   9        7.86        9.73      3.10 o 
   4  -7   9       19.76       19.85      4.92 o 
   5  -7   9        8.86        1.90      4.24 o 
   6  -7   9        0.16       -4.95      5.45 o 
   7  -7   9      100.34      109.54     10.03 o 
   8  -7   9        1.65       -7.27      7.27 o 
   9  -7   9        7.60        4.00      8.65 o 
  11  -7   9       43.54       64.62     14.25 o 
  -9  -6   9       30.21       24.05      8.66 o 
  -8  -6   9       26.43       22.17     16.21 o 
  -7  -6   9        2.86       -3.21      6.51 o 
  -6  -6   9       25.38       24.80      6.22 o 
  -5  -6   9        0.17       -1.08      4.87 o 
  -4  -6   9       51.59       62.35     13.05 o 
  -3  -6   9      359.52      380.01     10.15 o 
  -2  -6   9      175.04      164.63      7.01 o 
  -1  -6   9       46.22       64.71      8.21 o 
   0  -6   9        1.48       -1.67      2.62 o 
   1  -6   9      534.10      504.83      9.61 o 
   2  -6   9        4.35        4.20      2.55 o 
   3  -6   9       75.68       77.42      4.10 o 
   4  -6   9       17.73       18.68      5.82 o 
   5  -6   9      309.30      307.70     12.07 o 
   6  -6   9      109.13       96.31      8.43 o 
   7  -6   9       41.43       29.89      5.76 o 
   8  -6   9      183.97      192.05     12.43 o 
   9  -6   9        9.30       10.61     10.10 o 
  10  -6   9        1.02       -6.98     10.61 o 
 -10  -5   9       23.82       22.88     24.53 o 
  -9  -5   9      190.51      184.20     10.56 o 
  -8  -5   9       17.26       11.11      6.63 o 
  -7  -5   9      205.88      205.73      9.36 o 
  -6  -5   9      172.83      171.55      8.28 o 
  -5  -5   9       18.26       14.70      4.82 o 
  -4  -5   9       14.68        9.76      5.31 o 
  -3  -5   9      181.89      178.73      7.18 o 
  -2  -5   9      527.90      513.58     10.42 o 
  -1  -5   9      974.72     1001.58     11.12 o 
   0  -5   9     1288.45     1243.92     12.62 o 
   1  -5   9      796.47      788.05      9.67 o 
   2  -5   9      158.44      155.09      4.74 o 
   3  -5   9       13.40        4.39      3.52 o 
   4  -5   9      132.13      121.48      6.27 o 
   5  -5   9      437.94      424.23     10.06 o 
   6  -5   9      136.23      121.24      6.73 o 
   7  -5   9       71.03       66.33     11.19 o 
   8  -5   9       43.00       28.85      6.31 o 
   9  -5   9       62.96       83.45     12.36 o 
  10  -5   9        5.74      -10.47     10.47 o 
 -10  -4   9       17.66        1.35      7.28 o 
  -9  -4   9      155.97      172.25      9.90 o 
  -8  -4   9       18.95       17.96      6.09 o 
  -7  -4   9      147.59      145.21      7.91 o 
  -6  -4   9      176.21      153.41     10.50 o 
  -5  -4   9      273.66      293.46      8.98 o 
  -4  -4   9       36.17       37.15      4.66 o 
  -3  -4   9       10.65        4.14      3.25 o 
  -2  -4   9       41.62       47.68      4.86 o 
  -1  -4   9      367.03      341.93      6.23 o 
   0  -4   9      388.81      358.42      6.29 o 
   1  -4   9      233.69      224.06      5.12 o 
   2  -4   9      176.12      164.83      6.19 o 
   3  -4   9        0.11       -2.22      3.41 o 
   4  -4   9      149.25      140.60      7.05 o 
   5  -4   9        9.88       10.20      4.47 o 
   6  -4   9       18.87       14.30      4.96 o 
   7  -4   9       29.02       23.65      6.03 o 
   8  -4   9       22.53       22.17      6.31 o 
   9  -4   9        1.04        1.85      7.09 o 
  10  -4   9        1.87      -11.19     11.19 o 
 -11  -3   9        1.46        7.34      8.10 o 
 -10  -3   9       29.37       35.79      7.80 o 
  -9  -3   9       13.53        0.76     11.09 o 
  -8  -3   9      355.29      398.05     11.59 o 
  -7  -3   9      179.81      170.85      7.98 o 
  -6  -3   9       70.54       58.24      5.82 o 
  -5  -3   9      140.17      141.71      6.59 o 
  -4  -3   9       74.14       90.20      5.32 o 
  -3  -3   9      144.43      151.08      7.29 o 
  -2  -3   9       99.12       90.22      3.91 o 
  -1  -3   9       70.88       62.47      4.55 o 
   0  -3   9      163.81      152.77      5.66 o 
   1  -3   9        7.22        1.41      3.04 o 
   2  -3   9        4.52        1.05      3.23 o 
   3  -3   9      602.38      612.98     11.61 o 
   4  -3   9       20.14       18.47      4.37 o 
   5  -3   9       96.60       93.16      7.12 o 
   6  -3   9        2.40       -5.96      7.74 o 
   7  -3   9      118.46      112.32      7.35 o 
   8  -3   9      330.04      349.03     11.38 o 
   9  -3   9       15.82        7.38      7.39 o 
 -11  -2   9        5.66        2.92      8.07 o 
 -10  -2   9        7.08       -3.41      6.54 o 
  -9  -2   9       91.60      112.17      8.47 o 
  -8  -2   9      334.95      335.17     10.25 o 
  -7  -2   9      388.69      360.15     10.02 o 
  -6  -2   9      697.03      707.00     12.95 o 
  -5  -2   9      677.77      667.68     11.96 o 
  -4  -2   9     1115.55     1071.76     14.40 o 
  -3  -2   9      864.07      820.47      9.63 o 
  -2  -2   9      348.07      372.74      6.31 o 
  -1  -2   9     1013.75     1011.38     13.87 o 
   0  -2   9      648.44      630.37     16.21 o 
   1  -2   9      181.21      184.83      6.37 o 
   2  -2   9      704.32      686.91     12.16 o 
   3  -2   9      115.43      104.71      5.96 o 
   4  -2   9       14.46       14.16      4.37 o 
   5  -2   9       28.79       19.32      4.97 o 
   6  -2   9       68.20       70.84     10.98 o 
   7  -2   9      272.06      281.34     10.40 o 
   8  -2   9       68.92       73.96      8.61 o 
   9  -2   9       18.50        9.03     10.25 o 
 -12  -1   9        9.58        2.40      9.81 o 
 -11  -1   9        0.34       -5.71      6.43 o 
 -10  -1   9        7.72        3.60      6.01 o 
  -9  -1   9        2.97       -1.57      5.16 o 
  -8  -1   9       31.09       28.85      6.69 o 
  -7  -1   9      403.69      406.96     19.70 o 
  -6  -1   9      119.14      123.70      6.32 o 
  -5  -1   9      126.86      125.59      4.58 o 
  -4  -1   9      332.56      329.88      6.29 o 
  -3  -1   9      251.90      263.62      5.59 o 
  -2  -1   9      734.49      713.48      8.75 o 
  -1  -1   9        0.24        0.17      2.98 o 
   0  -1   9      206.04      210.17      6.73 o 
   1  -1   9      228.06      253.19      8.21 o 
   2  -1   9       69.88       61.51      5.45 o 
   3  -1   9        2.66        2.53      4.01 o 
   4  -1   9        0.06       -2.02      4.14 o 
   5  -1   9       14.71        7.20      5.49 o 
   6  -1   9       35.09       41.43      6.77 o 
   7  -1   9       24.34       26.88      9.12 o 
   8  -1   9        7.93        9.96      7.48 o 
 -12   0   9       40.21       44.20     11.12 o 
 -11   0   9       31.76       23.70      9.60 o 
 -10   0   9       15.71       10.80      5.64 o 
  -9   0   9       39.25       37.52      5.75 o 
  -8   0   9       40.39       44.77      5.47 o 
  -7   0   9      292.82      265.87      8.25 o 
  -6   0   9      502.09      508.99      8.27 o 
  -5   0   9      442.79      490.05      8.20 o 
  -4   0   9       11.43        8.00      2.64 o 
  -3   0   9       14.50       10.54      2.69 o 
  -2   0   9       19.76       15.50      3.70 o 
  -1   0   9      266.54      268.32      7.61 o 
   0   0   9       11.47        9.65      3.70 o 
   1   0   9        0.86        0.87      3.55 o 
   2   0   9       84.27       82.95      5.95 o 
   3   0   9      168.26      149.07      7.09 o 
   4   0   9      145.46      133.37      8.54 o 
   5   0   9        0.21       -5.08      5.08 o 
   6   0   9       26.11       21.79      6.72 o 
   7   0   9       44.26       49.07      7.98 o 
   8   0   9       11.41       17.73      8.40 o 
 -13   1   9       41.93       46.96     12.50 o 
 -12   1   9       44.86       47.39     11.05 o 
 -11   1   9      137.44      122.34     12.50 o 
 -10   1   9        0.65        3.05      7.56 o 
  -9   1   9       86.71       94.45      7.12 o 
  -8   1   9        0.43       -3.73      4.14 o 
  -7   1   9       43.47       42.00      5.28 o 
  -6   1   9      306.54      309.26      6.74 o 
  -5   1   9      174.74      163.73      5.18 o 
  -4   1   9      262.51      265.21      6.48 o 
  -3   1   9     1777.01     1830.42     50.19 o 
  -2   1   9      573.15      587.55     11.08 o 
  -1   1   9     1042.15     1075.07     18.06 o 
   0   1   9      716.25      769.83     13.39 o 
   1   1   9      269.07      270.86     14.47 o 
   2   1   9        9.91        8.92      4.46 o 
   3   1   9        5.86       -2.05      4.58 o 
   4   1   9        1.77        1.45      5.12 o 
   5   1   9       14.65       11.73      6.45 o 
   6   1   9       29.00       22.56      7.10 o 
   7   1   9        2.64       -7.09      7.72 o 
 -13   2   9       74.27       97.26     13.96 o 
 -12   2   9       68.24       77.12     12.36 o 
 -11   2   9      176.45      178.31     13.74 o 
 -10   2   9       26.72       18.25      8.58 o 
  -9   2   9      226.43      220.40     12.79 o 
  -8   2   9      382.88      380.54     12.82 o 
  -7   2   9      985.87     1018.77     13.79 o 
  -6   2   9       65.50       65.82      7.14 o 
  -5   2   9       19.25       14.15      4.55 o 
  -4   2   9      144.18      140.69      6.20 o 
  -3   2   9        2.34        0.69      3.69 o 
  -2   2   9       10.54        6.00      3.80 o 
  -1   2   9      115.86      128.43      7.71 o 
   0   2   9      614.72      609.78     19.23 o 
   1   2   9      387.88      382.54     10.18 o 
   2   2   9       47.96       53.34     10.94 o 
   3   2   9       85.44      103.77     17.52 o 
   4   2   9       24.48       36.13      6.81 o 
   5   2   9        5.60       11.71      6.94 o 
   6   2   9        4.67       16.99      8.27 o 
 -11   3   9        2.54        4.72      9.23 o 
  -9   3   9        2.76        9.96      7.63 o 
  -8   3   9       51.86       61.56      6.62 o 
  -7   3   9      174.54      169.68      6.13 o 
  -6   3   9       76.32       75.22      5.57 o 
  -5   3   9      176.91      164.10      6.74 o 
  -4   3   9        0.10       -3.76      3.76 o 
  -3   3   9       27.23       16.09      8.25 o 
  -2   3   9       15.12       16.54      4.69 o 
  -1   3   9        0.18       -2.06      4.39 o 
   0   3   9        0.29        0.93      4.52 o 
   1   3   9      333.18      336.45     10.20 o 
   2   3   9       19.93       14.20      5.83 o 
   3   3   9        5.48        0.65      7.27 o 
   4   3   9        8.45       10.58      6.76 o 
   5   3   9        7.77       15.17      7.84 o 
 -13   4   9        5.47        9.45     14.83 o 
 -12   4   9       56.82       48.41     14.47 o 
 -11   4   9       95.45      117.03     14.83 o 
 -10   4   9       40.74       28.99      6.91 o 
  -9   4   9      168.42      182.51     21.41 o 
  -8   4   9      406.24      453.88     19.55 o 
  -7   4   9       77.17       80.80     10.29 o 
  -6   4   9      688.45      753.82     13.41 o 
  -5   4   9      767.49      716.12     13.07 o 
  -4   4   9      155.28      155.80      7.19 o 
  -3   4   9       49.78       52.62      6.87 o 
  -2   4   9        5.59       -1.33      4.47 o 
  -1   4   9       45.57       38.92      5.88 o 
   0   4   9       58.63       70.27      7.04 o 
   1   4   9       32.00       22.43      6.12 o 
   2   4   9       59.58       55.67      7.33 o 
   3   4   9      150.53      168.08      9.32 o 
   4   4   9       17.92       17.99      8.19 o 
 -13   5   9       24.30       12.07     14.54 o 
 -12   5   9       97.46      122.99     15.56 o 
 -11   5   9      107.38      109.26      9.70 o 
 -10   5   9      170.13      173.08      9.23 o 
  -9   5   9      246.46      254.71      9.97 o 
  -8   5   9       20.43       10.52      5.58 o 
  -7   5   9        1.83       -7.12      7.12 o 
  -6   5   9      354.83      352.40     15.05 o 
  -5   5   9      538.78      526.45     11.75 o 
  -4   5   9      217.18      236.41      8.52 o 
  -3   5   9       24.62       24.70      6.76 o 
  -2   5   9       51.03       49.41      8.25 o 
  -1   5   9       93.05      101.70      9.78 o 
   0   5   9        1.43       -0.69      5.75 o 
   1   5   9       16.36       10.72      6.68 o 
   2   5   9       44.65       44.72      7.81 o 
   3   5   9       13.79       14.19      8.21 o 
 -12   6   9       14.36       12.82      8.72 o 
 -11   6   9        7.21       -1.42      7.17 o 
 -10   6   9        2.80       -4.58      6.19 o 
  -9   6   9        0.44        0.19      6.03 o 
  -8   6   9        0.87        3.05      8.36 o 
  -7   6   9        5.98       -2.69      7.92 o 
  -6   6   9        2.23       -1.09      8.14 o 
  -5   6   9        0.01       -7.49      7.49 o 
  -4   6   9        2.19       -5.09      5.09 o 
  -3   6   9        6.59        0.64      6.51 o 
  -2   6   9       12.71        3.60      5.74 o 
  -1   6   9       87.18       97.24     18.57 o 
   0   6   9        2.59       -7.40      9.85 o 
   1   6   9        0.22       -7.64      7.64 o 
   2   6   9        0.04        0.88      8.21 o 
 -12   7   9        8.09       13.24     15.81 o 
 -11   7   9       20.62       24.98      8.10 o 
 -10   7   9       27.09       18.29      7.30 o 
  -9   7   9       90.96      101.48     13.08 o 
  -8   7   9       50.50       30.17     10.25 o 
  -7   7   9       26.26       27.33      9.89 o 
  -6   7   9      108.07      110.49     13.52 o 
  -5   7   9       89.11       91.59     12.50 o 
  -4   7   9       81.32       72.11     12.21 o 
  -3   7   9       53.67       57.35     11.34 o 
  -2   7   9       17.37       14.25     10.32 o 
  -1   7   9        1.45       -2.82      6.95 o 
   0   7   9       27.74       20.87      8.34 o 
 -11   8   9       23.51        3.56     11.99 o 
 -10   8   9       23.72        3.34     11.70 o 
  -9   8   9       61.58       51.61     12.72 o 
  -8   8   9       65.22       73.85     12.72 o 
  -7   8   9       62.11       60.91     12.79 o 
  -6   8   9       33.61       42.89     11.63 o 
  -5   8   9       13.91       14.83     11.27 o 
  -4   8   9      102.82      126.70     15.41 o 
  -3   8   9      116.67      131.28     15.41 o 
  -2   8   9       15.41        2.04     11.63 o 
  -9   9   9        8.50      -11.27     11.27 o 
  -8   9   9        1.52      -11.05     11.05 o 
  -7   9   9        0.17      -11.41     11.41 o 
  -6   9   9       12.63       15.56     11.56 o 
  -5   9   9       19.76       10.39     12.50 o 
  -4   9   9        2.01      -12.36     12.36 o 
   1 -13  10        0.31       -4.36      9.30 o 
   2 -13  10       25.32       11.85      9.74 o 
   3 -13  10       17.69        3.34      8.94 o 
   4 -13  10       23.47       22.46      9.81 o 
   5 -13  10       25.84       11.70      9.60 o 
   6 -13  10       17.52       23.62     10.18 o 
   7 -13  10       19.05       27.04     10.18 o 
   8 -13  10       39.00       40.58     11.74 o 
  -2 -12  10       34.03       42.97      9.36 o 
  -1 -12  10       22.01       28.77      8.45 o 
   0 -12  10        0.13        1.53      7.30 o 
   1 -12  10        0.09        5.02      8.29 o 
   2 -12  10       14.77       16.06      8.65 o 
   3 -12  10        0.91        0.15      7.63 o 
   4 -12  10        6.23       -4.72      7.63 o 
   5 -12  10        0.48       -7.49      7.78 o 
   6 -12  10        1.14       -0.15      8.14 o 
   7 -12  10        1.40        6.76      9.56 o 
   8 -12  10        6.87       20.64     10.76 o 
   9 -12  10        0.13        5.52     11.34 o 
  -3 -11  10        3.29        1.98      7.75 o 
  -2 -11  10       17.41       15.92      7.68 o 
  -1 -11  10      140.72      150.01      9.54 o 
   0 -11  10       47.40       52.80     13.23 o 
   1 -11  10       19.57       19.02     10.14 o 
   2 -11  10        8.53       -3.00      5.67 o 
   3 -11  10       73.75       63.53      9.60 o 
   4 -11  10       26.01       27.99      8.50 o 
   5 -11  10       29.10       28.76      9.23 o 
   6 -11  10       43.66       45.64      6.86 o 
   7 -11  10       29.93       32.57     10.25 o 
   8 -11  10       59.74       74.87     12.58 o 
   9 -11  10       52.04       53.50     13.16 o 
  -5 -10  10       29.74       31.77     11.41 o 
  -4 -10  10       24.04       16.47      8.69 o 
  -3 -10  10       37.05       48.76      8.94 o 
  -2 -10  10      311.36      317.84     11.55 o 
  -1 -10  10      337.82      331.49     11.25 o 
   0 -10  10      173.11      155.40      8.47 o 
   1 -10  10      157.34      158.69      8.21 o 
   2 -10  10       60.61       66.84      6.83 o 
   3 -10  10       62.95       72.85     19.01 o 
   4 -10  10      113.21      128.24      7.21 o 
   5 -10  10      305.44      273.36      9.27 o 
   6 -10  10      331.68      318.09     14.47 o 
   7 -10  10       38.35       54.88     10.90 o 
   8 -10  10       19.61       10.25      9.67 o 
   9 -10  10       45.97       58.88     12.21 o 
  10 -10  10       40.18       53.94     12.72 o 
  -6  -9  10       18.71       18.37      8.82 o 
  -5  -9  10       34.63       57.73      8.70 o 
  -4  -9  10        4.86        3.14      6.62 o 
  -3  -9  10        2.89       -9.28      9.60 o 
  -2  -9  10       41.43       46.88     12.98 o 
  -1  -9  10        7.56        1.65      5.19 o 
   0  -9  10       64.49       53.60      9.89 o 
   1  -9  10      267.42      284.82      9.38 o 
   2  -9  10       31.88       22.00      5.15 o 
   3  -9  10        0.62       -3.58      3.58 o 
   4  -9  10       10.07       11.99      3.99 o 
   5  -9  10       13.33        6.52      4.59 o 
   6  -9  10       15.01       29.29      9.16 o 
   7  -9  10        5.45        5.74      8.14 o 
   8  -9  10        7.48        8.00      9.52 o 
   9  -9  10       17.92        6.11     10.03 o 
  10  -9  10        1.74        1.74     10.76 o 
  -7  -8  10       53.01       66.96      9.64 o 
  -6  -8  10       31.56       30.07      7.89 o 
  -5  -8  10      147.35      149.67      9.17 o 
  -4  -8  10       45.31       41.34      7.16 o 
  -3  -8  10      154.02      172.50      8.82 o 
  -2  -8  10      111.66      116.84      7.67 o 
  -1  -8  10      536.63      588.79     17.88 o 
   0  -8  10      263.02      259.18     11.99 o 
   1  -8  10     1332.46     1305.59     25.73 o 
   2  -8  10     1137.39     1222.79     17.62 o 
   3  -8  10       45.11       46.32     15.59 o 
   4  -8  10       83.05      100.00      5.22 o 
   5  -8  10        3.18       -0.25      4.88 o 
   6  -8  10       55.39       55.46      9.81 o 
   7  -8  10       27.73       37.65      9.38 o 
   8  -8  10       45.47       62.15     11.41 o 
  10  -8  10       73.27       94.50     14.90 o 
  -8  -7  10        2.46        3.20     10.98 o 
  -7  -7  10      165.17      169.08     10.43 o 
  -6  -7  10      130.58      129.81      9.13 o 
  -5  -7  10        1.69        1.72      5.75 o 
  -4  -7  10        5.10        6.69      5.27 o 
  -3  -7  10        0.40        2.59      5.71 o 
  -2  -7  10        2.40       -3.97      3.97 o 
  -1  -7  10        5.17        4.32      4.10 o 
   0  -7  10      226.62      217.77      7.91 o 
   1  -7  10     2370.70     2314.73     25.43 o 
   2  -7  10      315.80      308.05      7.10 o 
   3  -7  10      746.52      741.09     10.38 o 
   4  -7  10     1092.94     1101.23     24.93 o 
   5  -7  10      578.28      550.65     11.99 o 
   6  -7  10      637.23      670.71     19.92 o 
   7  -7  10      118.49      131.64     11.19 o 
   8  -7  10      174.75      169.37     12.58 o 
   9  -7  10        1.25        1.02     10.10 o 
  10  -7  10        0.83       -7.63     11.19 o 
  -9  -6  10       55.06       70.26      9.76 o 
  -8  -6  10        0.38        5.48     10.25 o 
  -7  -6  10      102.15      113.02      9.29 o 
  -6  -6  10       64.96       75.90     11.34 o 
  -5  -6  10      307.35      312.71     10.36 o 
  -4  -6  10      367.61      351.63     17.77 o 
  -3  -6  10       35.45       39.12      6.69 o 
  -2  -6  10       75.53       77.83      5.98 o 
  -1  -6  10       45.81       44.47      5.02 o 
   0  -6  10     1163.82     1174.68     12.90 o 
   1  -6  10      199.22      202.94      5.77 o 
   2  -6  10       49.01       42.58      7.95 o 
   3  -6  10       14.49        4.25      3.93 o 
   4  -6  10       52.55       48.65     10.58 o 
   5  -6  10        0.64       -2.43      4.55 o 
   6  -6  10        8.89        6.80      5.09 o 
   7  -6  10       59.42       41.96      6.54 o 
   8  -6  10      196.96      211.31     13.30 o 
   9  -6  10       12.69       15.63     10.76 o 
  10  -6  10       15.63       -3.85     11.27 o 
  -9  -5  10       41.65       43.59     10.14 o 
  -8  -5  10        4.72        2.97      6.51 o 
  -7  -5  10       15.75       15.74      6.21 o 
  -6  -5  10        1.37       -2.27      5.01 o 
  -5  -5  10      174.85      185.81      8.29 o 
  -4  -5  10       45.24       48.97      5.70 o 
  -3  -5  10       21.55       24.28      4.61 o 
  -2  -5  10        3.25       -0.93      5.92 o 
  -1  -5  10      182.41      182.49      5.30 o 
   0  -5  10      185.80      186.71     11.59 o 
   1  -5  10       76.40       75.85      6.19 o 
   2  -5  10       35.76       28.12      6.29 o 
   3  -5  10        0.13        2.46      3.88 o 
   4  -5  10       63.33       51.29      5.73 o 
   5  -5  10      168.45      158.51      7.40 o 
   6  -5  10        7.32       -2.25      4.93 o 
   7  -5  10       59.53       53.22      6.98 o 
   8  -5  10       63.73       63.21      7.77 o 
   9  -5  10       78.07       90.57     13.08 o 
 -10  -4  10        0.23       -7.43      7.43 o 
  -9  -4  10       18.21       20.91      7.26 o 
  -8  -4  10       29.13       21.97      6.34 o 
  -7  -4  10       11.81        5.85      5.39 o 
  -6  -4  10        0.97        0.02      4.59 o 
  -5  -4  10      283.03      307.92      9.41 o 
  -4  -4  10      324.98      294.40      8.66 o 
  -3  -4  10        2.18        1.72      4.47 o 
  -2  -4  10        9.78        3.42      2.69 o 
  -1  -4  10       17.61       12.89      2.78 o 
   0  -4  10      310.26      331.52      6.46 o 
   1  -4  10      996.85      992.37     14.67 o 
   2  -4  10      304.31      296.44      8.43 o 
   3  -4  10      538.17      534.40     18.39 o 
   4  -4  10      152.67      140.00      6.89 o 
   5  -4  10       33.71       22.93      5.32 o 
   6  -4  10       86.26       91.45      7.63 o 
   7  -4  10      107.76      110.77      7.86 o 
   8  -4  10      131.76      129.54      8.61 o 
   9  -4  10       42.40       46.01      8.56 o 
 -11  -3  10        7.28       -3.66      8.17 o 
 -10  -3  10        0.24       -0.43      7.15 o 
  -9  -3  10        1.82        0.67      5.97 o 
  -8  -3  10      137.07      152.79      8.58 o 
  -7  -3  10      257.84      268.11      9.37 o 
  -6  -3  10      140.00      145.11      7.26 o 
  -5  -3  10      313.63      291.61      8.59 o 
  -4  -3  10      264.52      252.03      7.79 o 
  -3  -3  10      793.65      859.26     13.90 o 
  -2  -3  10      221.28      198.37      5.72 o 
  -1  -3  10       79.29       70.19      3.86 o 
   0  -3  10       26.85       34.42      5.05 o 
   1  -3  10        8.18        5.65      3.48 o 
   2  -3  10      553.00      562.99     11.41 o 
   3  -3  10      854.76      860.71     14.57 o 
   4  -3  10      109.60       98.62      6.55 o 
   5  -3  10      171.92      171.29      7.86 o 
   6  -3  10       41.07       51.48      6.60 o 
   7  -3  10       65.27       71.25      8.25 o 
   8  -3  10       10.94        5.41      7.24 o 
   9  -3  10        1.67       -2.54      9.30 o 
 -11  -2  10       28.20       42.59     13.81 o 
 -10  -2  10       16.83       17.71      6.71 o 
  -9  -2  10       51.12       54.47      7.04 o 
  -8  -2  10        0.19       -4.52      7.60 o 
  -7  -2  10        6.79        8.58      4.71 o 
  -6  -2  10      205.22      222.94      8.54 o 
  -5  -2  10       20.61       23.85      7.78 o 
  -4  -2  10        9.07       10.05      2.99 o 
  -3  -2  10       31.67       33.39      3.30 o 
  -2  -2  10       70.02       45.41      5.00 o 
  -1  -2  10        2.44        2.89      3.44 o 
   0  -2  10        8.24        4.41      3.70 o 
   1  -2  10        0.03       -3.65      3.65 o 
   2  -2  10       12.50       15.90      4.52 o 
   3  -2  10        0.08       -0.75      4.03 o 
   4  -2  10        0.09       -4.55      4.55 o 
   5  -2  10        5.10       -0.08      5.08 o 
   6  -2  10       18.28       17.61      6.35 o 
   7  -2  10        0.83        1.75      9.12 o 
   8  -2  10        8.81        4.66     11.23 o 
 -12  -1  10        0.17       -4.87     10.03 o 
 -11  -1  10       36.01       38.41      7.80 o 
 -10  -1  10        0.25       -3.57      6.07 o 
  -9  -1  10       40.33       42.27      6.71 o 
  -8  -1  10       29.82       38.82      5.96 o 
  -7  -1  10       14.15       16.27      4.67 o 
  -6  -1  10      226.10      215.11      7.70 o 
  -5  -1  10       93.68       81.09      4.51 o 
  -4  -1  10      524.39      525.25      8.26 o 
  -3  -1  10      774.18      768.24     14.31 o 
  -2  -1  10      214.49      193.44      6.90 o 
  -1  -1  10      819.65      826.63     13.44 o 
   0  -1  10      153.13      157.65      8.43 o 
   1  -1  10       61.82       59.19      5.62 o 
   2  -1  10      210.89      216.24      7.89 o 
   3  -1  10      211.36      207.03     12.68 o 
   4  -1  10      118.32      116.85      7.41 o 
   5  -1  10       12.62       15.43      5.91 o 
   6  -1  10        9.47        0.92     12.32 o 
   7  -1  10       71.33       68.52     16.10 o 
   8  -1  10        3.42       -3.04      8.13 o 
 -12   0  10       25.43       23.12     10.90 o 
 -11   0  10       54.17       63.10     11.34 o 
 -10   0  10        6.59       14.39      6.08 o 
  -9   0  10        2.38       -2.96      5.19 o 
  -8   0  10       27.05       23.70      5.27 o 
  -7   0  10        0.62       -4.15      4.15 o 
  -6   0  10        3.67        2.69      3.10 o 
  -5   0  10       13.34        9.60      5.53 o 
  -4   0  10      281.22      305.09      6.57 o 
  -3   0  10       47.26       40.46      4.70 o 
  -2   0  10       12.64        7.77      3.93 o 
  -1   0  10      471.84      481.47     10.59 o 
   0   0  10       44.73       40.14      5.18 o 
   1   0  10       13.79       12.35      4.45 o 
   2   0  10       89.29       90.89      6.91 o 
   3   0  10       82.18       93.90      7.57 o 
   4   0  10        3.73        2.59      5.52 o 
   5   0  10        0.37       -5.17      5.92 o 
   6   0  10       50.73       48.87     12.10 o 
   7   0  10        1.71       -0.56      7.83 o 
 -12   1  10       40.77       32.27     11.49 o 
 -11   1  10       80.67       86.50     12.14 o 
 -10   1  10        8.80        0.51      8.14 o 
  -9   1  10       10.80        9.11      6.91 o 
  -8   1  10        0.94       -4.55      4.55 o 
  -7   1  10        5.08        2.85      3.41 o 
  -6   1  10      266.25      280.57      6.81 o 
  -5   1  10       84.96       70.58      8.57 o 
  -4   1  10       52.61       49.63      5.56 o 
  -3   1  10      269.46      289.95      8.43 o 
  -2   1  10        7.28        6.36      4.13 o 
  -1   1  10       26.30       27.41      5.34 o 
   0   1  10       12.57       13.83      4.65 o 
   1   1  10        6.17        5.54      4.72 o 
   2   1  10        0.41       -4.14      8.43 o 
   3   1  10        1.86       -4.69      5.26 o 
   4   1  10       35.14       37.21      6.89 o 
   5   1  10       14.80        5.05     13.12 o 
   6   1  10        3.87        3.96      7.57 o 
 -12   2  10        4.15       -1.67     10.69 o 
 -11   2  10       16.90       31.18      9.81 o 
 -10   2  10       92.92      109.76     11.99 o 
  -9   2  10      122.43      108.96     10.98 o 
  -8   2  10        1.40       -1.79      3.77 o 
  -7   2  10      108.54      102.26      5.46 o 
  -6   2  10        0.54       -3.48      3.60 o 
  -5   2  10       22.36       13.51      4.52 o 
  -4   2  10      183.68      193.71      7.33 o 
  -3   2  10      281.12      270.42      8.58 o 
  -2   2  10      330.40      317.98      9.13 o 
  -1   2  10      747.24      770.98     14.21 o 
   0   2  10       11.03        5.66      4.90 o 
   1   2  10      335.39      334.88     16.25 o 
   2   2  10       92.97      106.89      7.64 o 
   3   2  10       24.02        7.02      9.12 o 
   4   2  10       24.06       23.01      7.25 o 
   5   2  10        6.83       -3.32      7.26 o 
 -10   3  10      163.34      168.79     14.61 o 
  -9   3  10      589.87      651.30     19.26 o 
  -8   3  10      151.09      166.93      8.57 o 
  -7   3  10      190.29      185.81      6.54 o 
  -6   3  10      292.56      281.17      8.82 o 
  -5   3  10       92.51       99.70      6.54 o 
  -4   3  10       35.03       32.59      5.29 o 
  -3   3  10        6.16        3.35      4.58 o 
  -2   3  10       86.71       85.55      6.74 o 
  -1   3  10       27.37       30.55      5.53 o 
   0   3  10        1.09       -3.01      5.06 o 
   1   3  10      107.24      113.87      7.68 o 
   2   3  10       41.91       52.03     13.92 o 
   3   3  10      132.19      129.66      8.99 o 
   4   3  10       74.00       88.20     12.79 o 
 -12   4  10       55.07       60.26     14.83 o 
 -11   4  10       45.77       53.43     13.96 o 
 -10   4  10       39.66       42.56      9.92 o 
  -9   4  10       41.04       30.23      6.76 o 
  -8   4  10        3.66        4.29      8.00 o 
  -7   4  10        0.64       -1.02      7.56 o 
  -6   4  10        3.50        0.19      4.83 o 
  -5   4  10      104.60       96.02      6.97 o 
  -4   4  10        9.85        4.52      4.94 o 
  -3   4  10      105.61      106.23      7.41 o 
  -2   4  10       88.21       95.41     23.15 o 
  -1   4  10        8.64        4.73      8.29 o 
   0   4  10       29.88       32.80      7.74 o 
   1   4  10       12.09       14.72      6.56 o 
   2   4  10       16.60       14.61      7.65 o 
   3   4  10        9.48       13.10      7.92 o 
 -12   5  10        1.43      -10.54     13.01 o 
 -11   5  10        0.29        8.48      8.11 o 
 -10   5  10       15.03       10.80      7.22 o 
  -9   5  10       15.89        9.60      9.01 o 
  -8   5  10       81.18       68.11     11.05 o 
  -7   5  10      140.82      140.66     11.85 o 
  -6   5  10      160.67      146.98     12.21 o 
  -5   5  10      355.64      393.72     10.96 o 
  -4   5  10      410.71      444.85     11.76 o 
  -3   5  10       51.88       64.00     14.76 o 
  -2   5  10       62.21       69.05      7.38 o 
  -1   5  10       45.71       57.94      7.58 o 
   0   5  10       18.60       13.42      8.69 o 
   1   5  10       20.91       22.27      8.69 o 
   2   5  10        5.13       10.08      8.18 o 
 -12   6  10       27.86        5.31     13.23 o 
 -11   6  10       61.13       52.06      8.99 o 
 -10   6  10       95.60       92.32     13.81 o 
  -9   6  10      100.93      111.72     14.10 o 
  -8   6  10      121.16      126.63     13.67 o 
  -7   6  10      172.47      168.06     12.50 o 
  -6   6  10      158.07      174.38     13.01 o 
  -5   6  10       45.37       33.80     10.61 o 
  -4   6  10      122.44      143.85     12.14 o 
  -3   6  10      244.98      263.40     10.38 o 
  -2   6  10      259.99      276.33     10.80 o 
  -1   6  10       98.12      114.00     26.50 o 
   0   6  10       37.37       34.50      9.67 o 
   1   6  10       30.12       46.51      9.39 o 
 -11   7  10        9.76        6.25     11.92 o 
 -10   7  10       21.25        5.16     11.56 o 
  -9   7  10       26.66       20.28     11.05 o 
  -8   7  10       17.79        8.29     10.69 o 
  -7   7  10       54.57       62.73     12.28 o 
  -6   7  10       36.79       39.25     11.27 o 
  -5   7  10       14.30        5.02     10.61 o 
  -4   7  10        7.44       -8.29      9.96 o 
  -3   7  10        0.19      -10.54     10.54 o 
  -2   7  10        2.31       -7.50      7.50 o 
  -1   7  10        9.20        4.35     10.14 o 
 -10   8  10       11.76       28.13     12.50 o 
  -9   8  10        0.02       -3.05     11.70 o 
  -8   8  10        7.59      -10.69     10.69 o 
  -7   8  10       23.83       26.75     11.78 o 
  -6   8  10        6.38        0.58     11.56 o 
  -5   8  10        1.96        2.54     11.99 o 
  -4   8  10        4.26        6.40     13.08 o 
   1 -13  11        4.79       -2.18      9.81 o 
   2 -13  11        1.24       -2.83      8.80 o 
   3 -13  11        2.01        7.71      9.45 o 
   4 -13  11        0.68       -9.30      9.30 o 
   5 -13  11        7.57        5.60      9.23 o 
   6 -13  11       28.36       36.49     11.19 o 
  -1 -12  11       20.14       23.80     22.61 o 
   0 -12  11       25.19       16.96      7.49 o 
   1 -12  11        0.30        1.67      8.50 o 
   2 -12  11        0.86       13.81      8.87 o 
   3 -12  11       14.23       14.32      8.72 o 
   4 -12  11       34.05       44.78      9.89 o 
   5 -12  11       32.47       36.27     10.10 o 
   6 -12  11       15.72       16.72      9.09 o 
   7 -12  11        6.72       15.77     11.19 o 
   8 -12  11       48.67       34.38     12.87 o 
  -3 -11  11        3.60        4.59      7.96 o 
  -2 -11  11       34.66       29.97      8.28 o 
  -1 -11  11       79.56       88.91      9.41 o 
   0 -11  11       64.70       67.88      8.15 o 
   1 -11  11       46.64       43.60      7.19 o 
   2 -11  11       43.76       35.80      6.98 o 
   3 -11  11       56.55       42.31      9.30 o 
   4 -11  11        1.05       -1.16      7.78 o 
   5 -11  11        0.38       20.14      8.50 o 
   6 -11  11       20.12       17.81     10.03 o 
   7 -11  11        7.59        0.73     10.32 o 
   8 -11  11       29.83       33.58     11.78 o 
   9 -11  11        2.14       10.54     11.85 o 
  -4 -10  11        0.43       -7.68      7.68 o 
  -3 -10  11        3.23       -5.42      6.89 o 
  -2 -10  11       31.92       28.26      7.07 o 
  -1 -10  11        4.62        1.94      6.14 o 
   0 -10  11       21.33       31.10      6.63 o 
   1 -10  11       21.03       25.39      8.21 o 
   2 -10  11        1.28        3.74      5.27 o 
   3 -10  11       22.99       25.63      5.91 o 
   4 -10  11       26.38       22.68      7.56 o 
   5 -10  11       11.41       23.41      9.45 o 
   6 -10  11        6.20        0.44      8.80 o 
   7 -10  11        8.33        5.16      9.96 o 
   8 -10  11        3.65       12.72     10.61 o 
   9 -10  11        1.84       -4.72     10.98 o 
  -6  -9  11        6.40        1.90      8.49 o 
  -5  -9  11       15.47       22.17      7.65 o 
  -4  -9  11       11.25        3.55     10.29 o 
  -3  -9  11       37.09       47.75      7.52 o 
  -2  -9  11       38.94       45.02     11.34 o 
  -1  -9  11       60.56       70.19      7.35 o 
   0  -9  11       51.81       56.57      9.45 o 
   1  -9  11      110.99      100.54      7.42 o 
   2  -9  11      336.07      351.54     10.36 o 
   3  -9  11      345.65      374.35      8.53 o 
   4  -9  11       53.33       52.34      9.09 o 
   6  -9  11      185.85      186.60     12.36 o 
  -7  -8  11       61.35       71.78     20.10 o 
  -6  -8  11       97.20      114.14     10.17 o 
  -5  -8  11       39.35       25.77     10.50 o 
  -4  -8  11       54.55       44.99      7.51 o 
  -3  -8  11       46.35       52.33      7.09 o 
  -2  -8  11        2.66        6.55      5.13 o 
  -1  -8  11       11.55        5.35      5.16 o 
   0  -8  11      128.75      105.17      7.04 o 
   1  -8  11      246.73      232.01     13.05 o 
   2  -8  11      215.68      216.46      9.80 o 
   3  -8  11      162.14      147.11      7.53 o 
   4  -8  11      124.32      108.19      7.32 o 
   5  -8  11       66.14       62.68      6.94 o 
   6  -8  11        8.29       15.34      9.01 o 
   7  -8  11        6.51       -2.62      8.87 o 
   8  -8  11       43.17       56.63     11.92 o 
   9  -8  11       14.82        1.31     11.12 o 
  -8  -7  11        1.40        8.71      8.61 o 
  -7  -7  11       22.17       19.15      7.71 o 
  -6  -7  11        2.20        7.81      6.74 o 
  -5  -7  11      108.69      116.00      9.02 o 
  -4  -7  11      569.90      593.80     14.04 o 
  -3  -7  11      340.59      335.21     10.48 o 
  -2  -7  11        3.53       10.50      4.92 o 
  -1  -7  11      221.99      232.23      8.69 o 
   0  -7  11       34.07       29.89      5.10 o 
   1  -7  11      271.13      283.32      8.18 o 
   2  -7  11      315.97      322.24     10.43 o 
   3  -7  11      184.39      207.39      8.09 o 
   4  -7  11       24.59       29.95      5.58 o 
   5  -7  11        2.26       -5.06      5.06 o 
   6  -7  11       88.16      109.10      8.02 o 
   7  -7  11        1.34       -5.52      8.21 o 
   8  -7  11        0.53       13.81     10.39 o 
   9  -7  11       20.28       35.55     11.99 o 
  -8  -6  11        2.86       -2.59      7.19 o 
  -7  -6  11        0.15        1.13      7.20 o 
  -6  -6  11       25.64       20.10      6.53 o 
  -5  -6  11       34.93       39.69      6.58 o 
  -4  -6  11      139.95      136.16      7.82 o 
  -3  -6  11       27.52       27.61     10.10 o 
  -2  -6  11       90.50       98.47      6.98 o 
  -1  -6  11      181.18      167.58      9.05 o 
   0  -6  11      542.79      512.70      8.68 o 
   1  -6  11      159.94      161.16      7.24 o 
   2  -6  11       31.55       18.93      6.54 o 
   3  -6  11      296.07      284.64      9.04 o 
   4  -6  11      297.74      276.96      9.28 o 
   5  -6  11      966.11      985.61     24.21 o 
   6  -6  11      463.60      466.82     17.52 o 
   7  -6  11       75.49       72.26      8.10 o 
   8  -6  11      148.25      146.25     12.87 o 
   9  -6  11       19.48       26.68     11.92 o 
  -9  -5  11       40.40       43.58      8.47 o 
  -8  -5  11       48.72       51.53      8.22 o 
  -7  -5  11       57.81       72.96      7.94 o 
  -6  -5  11        1.86        2.15      5.49 o 
  -5  -5  11       42.94       32.12     11.74 o 
  -4  -5  11      160.89      168.15      8.80 o 
  -3  -5  11      370.12      357.75      9.78 o 
  -2  -5  11      509.92      472.63     10.64 o 
  -1  -5  11      183.16      184.92      5.65 o 
   0  -5  11       13.91        8.86      3.94 o 
   1  -5  11        5.90        0.86      3.98 o 
   2  -5  11        5.51        1.24      4.08 o 
   3  -5  11       24.34       23.55      5.12 o 
   4  -5  11        0.47       -0.04      7.78 o 
   5  -5  11       36.33       32.90      6.12 o 
   6  -5  11        7.81        8.76      5.78 o 
   7  -5  11       37.95       29.44      7.10 o 
   8  -5  11       30.38       34.66      8.17 o 
   9  -5  11       16.47       28.79     12.43 o 
 -10  -4  11       44.68       41.46      8.75 o 
  -9  -4  11      118.23      119.03      9.89 o 
  -8  -4  11      108.84      114.73     12.98 o 
  -7  -4  11       78.15       73.57      7.52 o 
  -6  -4  11        0.24        0.94      7.16 o 
  -5  -4  11      185.82      182.38      8.05 o 
  -4  -4  11        4.24       -1.70      4.47 o 
  -3  -4  11       27.52       19.13      4.32 o 
  -2  -4  11       75.06       74.80      4.53 o 
  -1  -4  11      110.22      118.21      6.31 o 
   0  -4  11       32.62       18.66      4.25 o 
   1  -4  11       17.59       14.49      6.25 o 
   2  -4  11       78.48       70.92      6.04 o 
   3  -4  11      105.55      106.10      6.78 o 
   4  -4  11        1.77       -1.48      4.80 o 
   5  -4  11        5.62        5.87      5.37 o 
   6  -4  11        7.15        4.69      6.06 o 
   7  -4  11       22.86       19.20      6.84 o 
   8  -4  11       25.53       13.24      7.60 o 
 -10  -3  11       30.92       27.57      8.69 o 
  -9  -3  11        0.08        2.00      6.76 o 
  -8  -3  11       30.54       40.76     10.47 o 
  -7  -3  11       16.70       18.59      5.53 o 
  -6  -3  11        0.10        1.24      4.60 o 
  -5  -3  11       64.26       75.47      8.21 o 
  -4  -3  11       65.22       77.37      5.87 o 
  -3  -3  11       64.29       76.83      4.41 o 
  -2  -3  11      351.05      349.48      9.12 o 
  -1  -3  11       79.63       86.46      5.89 o 
   0  -3  11       25.11       19.19      4.44 o 
   1  -3  11       16.29        7.38      4.28 o 
   2  -3  11       71.29       80.98      6.48 o 
   3  -3  11      352.35      352.82     11.38 o 
   4  -3  11      144.60      134.68      7.45 o 
   5  -3  11        1.45       -1.66      9.12 o 
   6  -3  11       20.34       18.01      6.35 o 
   7  -3  11        9.15       -0.46      6.83 o 
   8  -3  11       40.06       38.81      8.60 o 
 -11  -2  11       53.32       52.42      8.92 o 
 -10  -2  11       49.31       37.25      7.76 o 
  -9  -2  11        0.35       -3.23      5.96 o 
  -8  -2  11       94.63      118.36      8.58 o 
  -7  -2  11       99.43      117.75      7.52 o 
  -6  -2  11      100.58      101.65      6.78 o 
  -5  -2  11      253.50      254.05      8.18 o 
  -4  -2  11      279.75      289.75      6.69 o 
  -3  -2  11      303.95      275.08      8.14 o 
  -2  -2  11      362.92      368.96      9.40 o 
  -1  -2  11      395.37      425.38     10.09 o 
   0  -2  11      240.98      238.17      8.07 o 
   1  -2  11       51.85       43.75      5.78 o 
   2  -2  11        0.72       -2.34      5.45 o 
   3  -2  11       44.78       48.88      6.27 o 
   4  -2  11       50.16       59.09      7.08 o 
   5  -2  11      109.29      105.89     14.83 o 
   6  -2  11      131.86      132.86     10.25 o 
   7  -2  11       25.43       33.17      7.97 o 
 -11  -1  11       60.74       75.48      9.49 o 
 -10  -1  11        0.31       -3.12      6.54 o 
  -9  -1  11      157.76      183.77     10.54 o 
  -8  -1  11      230.60      209.84      9.05 o 
  -7  -1  11        1.10       -1.34      4.52 o 
  -6  -1  11        7.50       10.50      4.65 o 
  -5  -1  11        8.90        2.95      3.32 o 
  -4  -1  11       76.26       85.42      6.31 o 
  -3  -1  11       11.83        7.04      3.97 o 
  -2  -1  11        6.63        6.31      4.87 o 
  -1  -1  11       24.86       25.22      4.91 o 
   0  -1  11        9.11        5.44      4.46 o 
   1  -1  11        0.84        3.38      4.47 o 
   2  -1  11       66.08       67.47      6.70 o 
   3  -1  11        2.31        5.09      5.45 o 
   4  -1  11       33.53       38.64      6.77 o 
   5  -1  11       22.90       10.36      6.42 o 
   6  -1  11        1.12        3.57      6.91 o 
   7  -1  11        0.06       -5.45      7.98 o 
 -11   0  11        5.89       11.49      9.74 o 
 -10   0  11        5.61        0.98      6.42 o 
  -9   0  11        7.46        9.92      6.14 o 
  -8   0  11       21.05       23.64      5.58 o 
  -7   0  11        2.76        7.27      4.73 o 
  -6   0  11       77.58       82.38      7.17 o 
  -5   0  11      124.13      108.33      6.39 o 
  -4   0  11       18.52       18.70      4.57 o 
  -3   0  11      235.70      228.26      7.99 o 
  -2   0  11      160.27      161.50      7.24 o 
  -1   0  11      388.88      403.38     10.38 o 
   0   0  11      357.98      340.56      9.82 o 
   1   0  11      346.71      345.17     10.18 o 
   2   0  11       10.44       -0.27      7.05 o 
   3   0  11       34.97       36.24      6.70 o 
   4   0  11      120.07      119.58      8.22 o 
   5   0  11       71.36       77.85     11.38 o 
   6   0  11       18.75        7.78     10.39 o 
 -12   1  11       47.01       59.46     13.16 o 
 -11   1  11       25.38       36.05     11.34 o 
 -10   1  11        9.92       -3.42      8.72 o 
  -9   1  11       58.68       82.04      7.44 o 
  -8   1  11       81.08       89.07     14.25 o 
  -7   1  11       43.70       39.21      4.54 o 
  -6   1  11       16.37       16.40      4.82 o 
  -5   1  11       18.54       19.76      4.86 o 
  -4   1  11       21.12       14.64      4.62 o 
  -3   1  11        0.54        0.17      4.20 o 
  -2   1  11      100.44      104.28      6.73 o 
  -1   1  11      212.00      191.07      8.14 o 
   0   1  11      134.97      118.75      7.32 o 
   1   1  11      226.66      234.87      9.28 o 
   2   1  11       10.15        6.31      5.77 o 
   3   1  11      135.82      144.67      9.01 o 
   4   1  11       73.01       68.89      8.47 o 
   5   1  11       20.98       22.15      8.34 o 
 -12   2  11       37.47       46.89     12.72 o 
 -11   2  11       62.65       80.18     12.94 o 
 -10   2  11      144.38      146.83     13.52 o 
  -9   2  11      414.56      443.56     17.66 o 
  -8   2  11        4.38        2.40      4.44 o 
  -7   2  11      108.29      114.82      7.14 o 
  -6   2  11      189.31      174.01      7.89 o 
  -5   2  11        3.25        3.53      4.65 o 
  -4   2  11       92.19      105.38      7.35 o 
  -3   2  11        6.39       10.87      4.94 o 
  -2   2  11       22.43       23.12      5.31 o 
  -1   2  11       17.77        6.63      5.29 o 
   0   2  11        5.59       -2.70      5.49 o 
   1   2  11        5.68       -0.21      5.78 o 
   2   2  11        0.26       -6.87      6.87 o 
   3   2  11       12.03        4.04      6.82 o 
   4   2  11        1.89       -2.24      7.84 o 
 -12   3  11        0.16        8.07     14.10 o 
 -11   3  11        1.14        9.09     13.30 o 
 -10   3  11       15.04        1.96     12.79 o 
  -9   3  11       13.60       10.60      7.31 o 
  -8   3  11       35.38       11.70      8.72 o 
  -7   3  11      110.37      119.60      7.40 o 
  -6   3  11       11.94       13.79      5.36 o 
  -5   3  11        3.75        2.69     10.79 o 
  -4   3  11        1.68        4.87      4.92 o 
  -3   3  11       33.77       32.50      7.85 o 
  -2   3  11       10.89        9.47      5.56 o 
  -1   3  11      196.55      224.12     13.99 o 
   0   3  11       97.51      103.33      8.60 o 
   1   3  11       46.68       47.46      7.55 o 
   2   3  11       56.04       66.23      8.32 o 
   3   3  11       31.97       37.03     15.70 o 
 -12   4  11       15.66       17.45     14.83 o 
 -11   4  11       29.60       36.93     13.96 o 
  -9   4  11       33.84       31.18      9.96 o 
  -8   4  11       92.41      111.80     12.58 o 
  -7   4  11      171.22      187.61     12.72 o 
  -6   4  11      265.93      263.39      9.92 o 
  -5   4  11      286.37      301.68      9.96 o 
  -4   4  11      108.59      125.26      8.19 o 
  -3   4  11       16.96       18.34      6.15 o 
  -2   4  11       16.89        9.57      6.13 o 
  -1   4  11        0.27        6.51      6.24 o 
   0   4  11        5.33        0.73      6.64 o 
   1   4  11       57.11       67.88      8.67 o 
   2   4  11       17.67       17.06      8.10 o 
 -10   5  11       89.18      107.15     13.88 o 
  -9   5  11       28.68       11.05      9.96 o 
  -8   5  11       43.06       29.66     10.18 o 
  -7   5  11       69.62       59.90     11.56 o 
  -6   5  11       71.49       62.08     11.78 o 
  -5   5  11       89.56       92.10     12.58 o 
  -4   5  11       49.40       59.61      7.88 o 
  -3   5  11       81.42      103.32      8.89 o 
  -2   5  11       59.34       79.76      8.46 o 
  -1   5  11       26.11       19.24      7.56 o 
   0   5  11       34.79       38.79      9.49 o 
   1   5  11        1.74       -4.82     14.28 o 
 -11   6  11        6.04       10.83     11.56 o 
 -10   6  11        2.82       -3.93     11.63 o 
  -9   6  11        0.14        6.76     10.54 o 
  -8   6  11        4.29        2.18     10.69 o 
  -7   6  11        4.94       -9.74      9.74 o 
  -6   6  11        4.33       -6.47     10.10 o 
  -5   6  11        9.00        9.81     10.25 o 
  -4   6  11       15.86        4.80     10.98 o 
  -3   6  11       61.70       85.82      9.21 o 
  -2   6  11       37.12       46.18      8.59 o 
  -1   6  11        9.14        6.47      8.25 o 
  -9   7  11       10.40       -1.89     11.56 o 
  -8   7  11       35.72       40.56     12.50 o 
  -7   7  11       21.22        7.49     11.34 o 
  -6   7  11        9.53        9.96     11.70 o 
  -5   7  11       24.65       28.49     12.58 o 
  -4   7  11       23.88        2.25     11.99 o 
  -3   7  11       27.80       36.85     13.59 o 
   0 -12  12       12.99       12.26      7.94 o 
   1 -12  12        3.37        5.23      9.45 o 
   2 -12  12        5.80       -1.31      8.65 o 
   3 -12  12        8.00       -2.33      8.43 o 
   4 -12  12       23.30       19.04      9.45 o 
   7 -12  12        8.07        4.14     12.36 o 
  -2 -11  12        0.85       -5.00      7.65 o 
  -1 -11  12       18.46       14.97     12.47 o 
   0 -11  12        0.07       -6.50      6.50 o 
   1 -11  12        2.17       -2.06      6.47 o 
   2 -11  12        8.55       18.60      6.46 o 
   3 -11  12       23.94       27.69      8.80 o 
   6 -11  12       18.44       13.59     10.39 o 
   7 -11  12        1.76       14.68     11.27 o 
  -4 -10  12       38.34       19.89     10.58 o 
  -3 -10  12       15.26        9.07      7.80 o 
  -2 -10  12       51.91       61.91      9.89 o 
  -1 -10  12      139.96      142.91      9.79 o 
   0 -10  12       36.38       28.18      6.83 o 
   1 -10  12       60.02       72.65      7.78 o 
   2 -10  12       24.85       16.62      6.36 o 
   3 -10  12       72.50       64.91     11.56 o 
   5 -10  12        0.27       -2.18      8.80 o 
   6 -10  12        5.35       12.79      9.96 o 
   7 -10  12        2.45        1.09     10.90 o 
   8 -10  12        8.63       20.72     11.78 o 
  -5  -9  12       15.58        3.42      7.96 o 
  -4  -9  12       47.71       51.44     10.50 o 
  -3  -9  12       41.72       46.79      9.05 o 
  -2  -9  12       70.18       83.13      8.26 o 
  -1  -9  12        6.79        3.15      6.83 o 
   0  -9  12       42.32       40.56      6.40 o 
   1  -9  12        7.29       -3.35      5.27 o 
   2  -9  12        1.80       10.90      9.16 o 
   3  -9  12        0.65       -1.96      8.50 o 
   4  -9  12        5.73        1.76      5.67 o 
   5  -9  12        7.85        1.31      8.94 o 
   6  -9  12        8.92       15.34      9.74 o 
   7  -9  12        0.22       -7.12      9.52 o 
   8  -9  12        4.71       -0.07     11.19 o 
  -6  -8  12        7.29       13.65      7.89 o 
  -5  -8  12        8.14        1.50      7.09 o 
  -4  -8  12        0.02       -6.06      6.06 o 
  -3  -8  12       11.35       19.61      7.49 o 
  -2  -8  12       29.41       32.87     16.36 o 
  -1  -8  12       43.47       62.10      9.01 o 
   0  -8  12       17.32       17.47      5.45 o 
   1  -8  12      108.17      117.32     12.07 o 
   2  -8  12       16.35       22.32      8.87 o 
   3  -8  12       36.76       23.07      8.47 o 
   4  -8  12       31.03       22.13      6.13 o 
   5  -8  12      134.29      139.89      8.44 o 
   6  -8  12      106.83       92.10     11.99 o 
   7  -8  12       33.19       14.97     10.18 o 
   8  -8  12       45.66       52.48     12.28 o 
  -7  -7  12       52.16       70.57     12.83 o 
  -6  -7  12      110.00      113.09      9.92 o 
  -5  -7  12       43.00       49.60      7.50 o 
  -4  -7  12       17.18       20.20      7.49 o 
  -3  -7  12       91.53      105.80      8.14 o 
  -2  -7  12      112.04      111.19      7.82 o 
  -1  -7  12       48.11       44.65     11.88 o 
   0  -7  12        2.13        5.67      7.71 o 
   1  -7  12      404.28      415.13     15.92 o 
   2  -7  12       40.25       33.24      5.73 o 
   3  -7  12        8.58       -2.65      5.11 o 
   4  -7  12       40.20       30.12      5.83 o 
   5  -7  12      169.16      158.64      8.56 o 
   6  -7  12       90.76       82.40      8.29 o 
   7  -7  12        9.85       10.03     10.10 o 
   8  -7  12       17.95       13.96     11.63 o 
  -8  -6  12        8.06        2.82      8.65 o 
  -7  -6  12       12.56        4.78      7.07 o 
  -6  -6  12       11.93        6.91      6.18 o 
  -5  -6  12       34.51       48.02      9.85 o 
  -4  -6  12       13.01        3.30      5.43 o 
  -3  -6  12      178.40      152.07      7.90 o 
  -2  -6  12      176.64      158.97      9.30 o 
  -1  -6  12      199.91      170.12      7.65 o 
   0  -6  12       49.96       38.74      8.58 o 
   1  -6  12        6.25        3.19      4.52 o 
   2  -6  12       99.77       95.14      6.88 o 
   3  -6  12       75.28       72.49      6.99 o 
   4  -6  12       33.60       36.69      6.20 o 
   5  -6  12        1.13       -2.08      5.61 o 
   6  -6  12       13.83        8.45      6.50 o 
   7  -6  12        4.86        8.08      7.27 o 
   8  -6  12        0.92        4.43     11.49 o 
  -9  -5  12       30.22       24.26      8.50 o 
  -8  -5  12        4.73        3.22      8.03 o 
  -7  -5  12        0.03       -6.10      6.10 o 
  -6  -5  12        2.32        0.86      5.66 o 
  -5  -5  12        0.03       -0.64      5.04 o 
  -4  -5  12       38.68       54.51      6.53 o 
  -3  -5  12      178.87      181.72      7.79 o 
  -2  -5  12      187.98      189.71      7.65 o 
  -1  -5  12        8.75        7.41      7.34 o 
   0  -5  12       44.41       49.57      5.75 o 
   1  -5  12      152.84      139.39      7.24 o 
   2  -5  12      151.98      155.86      9.16 o 
   3  -5  12       93.08       91.57      7.40 o 
   4  -5  12       45.72       33.65      6.22 o 
   5  -5  12      157.25      166.70      8.57 o 
   6  -5  12      114.77      132.72     14.76 o 
   7  -5  12      133.26      137.34      9.20 o 
   8  -5  12      266.62      286.28     18.54 o 
  -9  -4  12       14.87       24.33      7.63 o 
  -8  -4  12       41.86       51.83      8.07 o 
  -7  -4  12       61.88       67.25      7.47 o 
  -6  -4  12      181.50      178.85      8.73 o 
  -5  -4  12       72.05       86.16      7.04 o 
  -4  -4  12      168.23      166.29      7.64 o 
  -3  -4  12       65.61       58.06      5.66 o 
  -2  -4  12      230.67      250.93     13.01 o 
  -1  -4  12      852.11      843.87     14.44 o 
   0  -4  12      767.26      749.51     20.28 o 
   1  -4  12      154.58      149.51      7.38 o 
   2  -4  12       30.60       12.76      5.19 o 
   3  -4  12        3.39       -6.45     10.03 o 
   4  -4  12        7.62        2.82      8.25 o 
   5  -4  12       11.97       14.90      6.27 o 
   6  -4  12        1.73        1.40      6.60 o 
   7  -4  12       70.57       74.60     17.81 o 
 -10  -3  12       37.87       45.72     10.79 o 
  -9  -3  12       82.02       91.70      9.17 o 
  -8  -3  12      241.67      247.21     10.27 o 
  -7  -3  12      481.78      461.94     12.34 o 
  -6  -3  12      210.64      192.15      8.64 o 
  -5  -3  12       81.99       86.44     13.16 o 
  -4  -3  12      222.58      178.53      7.46 o 
  -3  -3  12      312.77      338.30     14.17 o 
  -2  -3  12      230.60      266.79      8.65 o 
  -1  -3  12       20.73       11.86      4.77 o 
   0  -3  12       17.30       10.71      4.77 o 
   1  -3  12      275.11      278.42      9.30 o 
   2  -3  12      318.77      304.90      9.87 o 
   3  -3  12       94.16      105.38     12.36 o 
   4  -3  12        2.36       -3.95      5.55 o 
   5  -3  12        0.49        0.05      8.07 o 
   6  -3  12       53.00       36.83     11.19 o 
   7  -3  12        0.97       -8.83      8.83 o 
 -10  -2  12        4.27        2.61      7.35 o 
  -9  -2  12       26.02       26.37      7.15 o 
  -8  -2  12       27.22       30.79      6.75 o 
  -7  -2  12       32.67       38.58      6.44 o 
  -6  -2  12       25.96       24.56      5.67 o 
  -5  -2  12       18.14        6.26      5.74 o 
  -4  -2  12      359.67      338.66     14.32 o 
  -3  -2  12       85.88       94.97      6.55 o 
  -2  -2  12       12.08       10.47      5.56 o 
  -1  -2  12       15.45       15.03      4.96 o 
   0  -2  12      102.85      103.77      7.48 o 
   1  -2  12       13.15        5.14      7.49 o 
   2  -2  12        0.46       -0.56     12.65 o 
   3  -2  12       28.03       25.41      8.14 o 
   4  -2  12       25.14       19.55      7.71 o 
   5  -2  12        7.93        7.96     10.29 o 
   6  -2  12        7.59        4.25      7.33 o 
 -11  -1  12       40.90       45.14     12.14 o 
 -10  -1  12       24.17       36.68     10.72 o 
  -9  -1  12       35.52       45.93      7.23 o 
  -8  -1  12        3.55       -0.64      5.58 o 
  -7  -1  12      133.67      130.46     10.72 o 
  -6  -1  12      232.79      232.97     12.50 o 
  -5  -1  12       45.64       57.79      8.80 o 
  -4  -1  12       22.52       20.33      8.36 o 
  -3  -1  12      403.81      416.54     28.06 o 
  -2  -1  12       14.06       14.72      4.93 o 
  -1  -1  12      101.91       88.73      7.21 o 
   0  -1  12      142.41      129.22     15.01 o 
   1  -1  12      364.34      379.51     10.95 o 
   2  -1  12      174.18      170.32      8.43 o 
   3  -1  12       56.91       64.62      7.71 o 
   4  -1  12        8.98        1.64      6.31 o 
   5  -1  12       19.18       11.25      8.72 o 
   6  -1  12       32.64       36.54     13.52 o 
 -11   0  12       62.50       75.23     13.30 o 
 -10   0  12       11.92       24.42     10.18 o 
  -9   0  12       27.90       24.51      6.78 o 
  -8   0  12       94.65      122.89      8.69 o 
  -7   0  12      274.09      260.16     13.45 o 
  -6   0  12       96.67       85.12     10.10 o 
  -5   0  12       41.98       29.09      5.55 o 
  -4   0  12       55.38       51.36     24.61 o 
  -3   0  12       32.81       39.72     13.23 o 
  -2   0  12       26.45       21.58      5.78 o 
  -1   0  12      161.61      164.37      7.99 o 
   0   0  12      241.65      258.90      9.53 o 
   1   0  12      108.56      108.30      7.50 o 
   2   0  12        1.42       -3.60      6.01 o 
   3   0  12      124.09      132.55      8.68 o 
   4   0  12       75.76       83.09      8.89 o 
   5   0  12        0.50        0.69      8.01 o 
 -11   1  12        0.52       -0.94     11.05 o 
 -10   1  12        1.60        8.36     10.25 o 
  -9   1  12       71.92       70.73     11.49 o 
  -8   1  12        3.32       -0.44      7.71 o 
  -7   1  12       64.08       81.49      9.96 o 
  -6   1  12       22.02       21.30     17.37 o 
  -5   1  12       82.91       88.52     12.28 o 
  -4   1  12       50.52       34.04      5.94 o 
  -3   1  12       31.81       25.55      6.25 o 
  -2   1  12        5.60       -4.36      5.11 o 
  -1   1  12        7.30        5.99      5.58 o 
   0   1  12        1.98        3.16      6.76 o 
   1   1  12       46.98       53.81      7.50 o 
   2   1  12       21.93       12.35      6.65 o 
   3   1  12        1.94       10.85      7.02 o 
   4   1  12        8.10        6.18      8.01 o 
 -11   2  12       17.77       33.66     12.58 o 
 -10   2  12       19.12       35.76     11.70 o 
  -7   2  12       84.10       86.44     14.25 o 
  -6   2  12        5.86        8.66      9.74 o 
  -5   2  12      131.65      119.69      7.61 o 
  -4   2  12       99.29      111.28      8.11 o 
  -3   2  12        7.80        2.71      5.36 o 
  -2   2  12      134.08      151.31     12.65 o 
  -1   2  12        0.78        2.18      5.96 o 
   0   2  12        7.45        3.20      8.18 o 
   1   2  12        1.75       -5.71      6.27 o 
   2   2  12       31.27       25.39      7.56 o 
   3   2  12       54.90       63.87      9.06 o 
 -11   3  12       12.49       37.51     16.36 o 
  -8   3  12      132.42      149.09     12.28 o 
  -7   3  12        3.69       -8.72      8.72 o 
  -6   3  12      107.97      117.56     21.23 o 
  -5   3  12      134.06      140.53      8.13 o 
  -4   3  12       32.86       26.76      6.54 o 
  -3   3  12        1.23       -5.64      5.64 o 
  -2   3  12        5.35       -3.33      5.97 o 
  -1   3  12        4.87        2.03      6.70 o 
   0   3  12       15.42       18.77      7.52 o 
   1   3  12        0.11        4.29      7.40 o 
   2   3  12        6.34       -3.15     15.26 o 
  -9   4  12        0.12      -10.10     10.39 o 
  -8   4  12        2.11       -8.72      9.60 o 
  -7   4  12       29.54       15.77      9.81 o 
  -6   4  12       45.13       50.37     11.19 o 
  -5   4  12       40.06       47.15      7.26 o 
  -4   4  12       17.68        7.41      9.96 o 
  -3   4  12       16.53       16.65      6.93 o 
  -2   4  12       11.74       19.86      7.07 o 
  -1   4  12        0.31        7.34      7.11 o 
   0   4  12        0.11       -3.39      7.42 o 
   1   4  12        3.98       -4.58      8.02 o 
 -10   5  12        1.06       18.68     12.72 o 
  -9   5  12       36.47       18.83     11.92 o 
  -8   5  12       26.88       23.84     10.90 o 
  -7   5  12       14.43        1.38     11.12 o 
  -6   5  12       52.68       43.61     11.92 o 
  -5   5  12       30.64       35.62     11.41 o 
  -4   5  12       47.10       51.75      8.32 o 
  -3   5  12       48.09       63.66      8.95 o 
  -2   5  12       17.41       16.80      7.98 o 
  -1   5  12        0.50       -7.85      7.85 o 
  -9   6  12       17.20       21.59     12.07 o 
  -8   6  12       38.67       34.82     12.65 o 
  -7   6  12       23.41       16.21     11.78 o 
  -6   6  12       23.46       11.34     11.34 o 
  -5   6  12       19.20       18.54     12.21 o 
  -4   6  12       38.37       36.64     12.58 o 
  -3   6  12       68.09       69.86     14.47 o 
   1 -12  13       16.26        4.65     10.03 o 
   2 -12  13       24.93       29.08     11.05 o 
  -2 -11  13       24.91        9.52     13.23 o 
  -1 -11  13       48.24       40.27      8.84 o 
   0 -11  13       49.66       61.52      8.82 o 
   1 -11  13       45.10       42.79      7.94 o 
   2 -11  13        1.06        9.89     10.98 o 
   6 -11  13       23.88       36.93     14.39 o 
  -3 -10  13        0.00       -3.10      7.99 o 
  -2 -10  13        0.11        3.66      7.51 o 
  -1 -10  13        3.28        2.18      6.85 o 
   0 -10  13        5.36       -1.38      7.89 o 
   1 -10  13       25.70       27.33     11.27 o 
   2 -10  13        6.49        6.25     10.54 o 
   3 -10  13       16.50       19.70     10.47 o 
   5 -10  13        0.64       -9.09      9.45 o 
   6 -10  13        3.58       -2.83     10.47 o 
   7 -10  13        8.30        6.32     11.78 o 
  -5  -9  13        7.50       20.93     13.81 o 
  -4  -9  13        9.67        7.93      7.49 o 
  -3  -9  13       24.50       23.95      7.86 o 
  -2  -9  13        1.24        1.78      6.75 o 
  -1  -9  13        6.02        5.31      7.20 o 
   0  -9  13       49.61       61.53      7.49 o 
   1  -9  13      607.47      589.88     20.93 o 
   2  -9  13       84.25       71.16     11.70 o 
   3  -9  13       88.60       83.01     11.63 o 
   4  -9  13       52.50       44.51     10.83 o 
   5  -9  13       44.04       23.48     10.32 o 
   6  -9  13       27.68       10.69     10.76 o 
   7  -9  13        0.21        7.56     11.05 o 
  -6  -8  13       16.65       15.18      8.27 o 
  -5  -8  13       24.42       12.25      7.70 o 
  -4  -8  13       67.24       84.19      8.90 o 
  -3  -8  13       59.61       59.35      7.86 o 
  -2  -8  13       69.62       69.06      7.80 o 
  -1  -8  13       28.82       18.41      7.78 o 
   0  -8  13      111.82      125.83     13.23 o 
   1  -8  13      276.06      262.12     14.54 o 
   2  -8  13        5.69       -4.80      8.36 o 
   3  -8  13       33.76       18.45      6.37 o 
   4  -8  13       25.97       15.33      6.63 o 
   5  -8  13       30.83       33.74      7.12 o 
   6  -8  13       23.57       33.58     10.61 o 
   7  -8  13       26.43       20.50     11.63 o 
  -7  -7  13        9.87        4.94      8.09 o 
  -6  -7  13        1.01       -6.23      6.97 o 
  -5  -7  13        9.36       15.15      6.91 o 
  -4  -7  13        6.00       15.62      6.64 o 
  -3  -7  13        7.47        2.48      9.01 o 
  -2  -7  13        2.53       -2.72      7.20 o 
  -1  -7  13       17.70       29.22      9.38 o 
   0  -7  13       45.99       36.93      9.30 o 
   1  -7  13       17.14       -2.18      7.56 o 
   2  -7  13        0.52       -3.47      5.34 o 
   3  -7  13        0.42        7.63      5.78 o 
   4  -7  13        2.02       -5.98      5.98 o 
   5  -7  13        6.46       -2.23      6.25 o 
   6  -7  13       15.57       19.07      7.27 o 
   7  -7  13       23.04       14.90     11.49 o 
  -7  -6  13       15.96       26.80      7.89 o 
  -6  -6  13       24.48       34.22      7.53 o 
  -5  -6  13       51.81       56.80      7.58 o 
  -4  -6  13      163.86      155.42     11.99 o 
  -3  -6  13       42.62       45.33      6.46 o 
  -2  -6  13       28.95       34.31      9.38 o 
  -1  -6  13       38.27       30.68      9.38 o 
   0  -6  13       72.44       63.53     10.25 o 
   1  -6  13      131.98      135.12      7.63 o 
   2  -6  13       32.86       26.83      6.01 o 
   3  -6  13      180.31      182.68      9.52 o 
   4  -6  13       51.81       57.08     13.23 o 
   5  -6  13       13.74       11.68      6.66 o 
   6  -6  13       22.31       16.21      7.58 o 
   7  -6  13       13.30       12.12      7.94 o 
  -8  -5  13       94.45       99.03      9.87 o 
  -7  -5  13       95.56      108.62      9.42 o 
  -6  -5  13       19.66       27.26      6.74 o 
  -5  -5  13       42.73       43.52      6.77 o 
  -4  -5  13      102.32       93.85      7.63 o 
  -3  -5  13      125.34      112.31     10.90 o 
  -2  -5  13       84.45       84.32     10.90 o 
  -1  -5  13      132.15      117.76     12.21 o 
   0  -5  13      135.68      122.22      7.37 o 
   1  -5  13       55.78       32.87      5.96 o 
   2  -5  13       39.49       40.28      6.94 o 
   3  -5  13       84.45       71.93      8.32 o 
   4  -5  13        0.55       -2.39      5.75 o 
   5  -5  13        0.29       -3.46      6.38 o 
   6  -5  13        0.11       -1.30      7.08 o 
   7  -5  13       16.38       18.78     20.61 o 
  -9  -4  13       19.88       11.20      8.02 o 
  -8  -4  13       37.22       35.99     14.72 o 
  -7  -4  13       54.40       62.34      7.87 o 
  -6  -4  13       25.81       32.85      6.58 o 
  -5  -4  13       27.24       23.21      7.34 o 
  -4  -4  13       26.00       22.68      8.72 o 
  -3  -4  13        0.58       -6.18      8.14 o 
  -2  -4  13        5.42       -2.83      6.98 o 
  -1  -4  13        7.25        2.12      5.11 o 
   0  -4  13       34.93       37.88      6.19 o 
   1  -4  13        9.37       -0.21      5.21 o 
   2  -4  13      208.83      212.89      8.94 o 
   3  -4  13      165.71      164.41     15.05 o 
   4  -4  13        5.98        2.74      5.95 o 
   5  -4  13        5.81        3.97      9.05 o 
   6  -4  13        1.21       -2.29      7.33 o 
  -9  -3  13       15.22       26.34     10.21 o 
  -8  -3  13        7.07       12.12      6.92 o 
  -7  -3  13        9.91        9.66      6.27 o 
  -6  -3  13       29.73       33.88      6.42 o 
  -5  -3  13       14.98       23.48      8.36 o 
  -4  -3  13       21.62       15.05      8.65 o 
  -3  -3  13       88.33       94.93     11.05 o 
  -2  -3  13        0.26       -1.12      4.80 o 
  -1  -3  13      104.14       97.22      8.18 o 
   0  -3  13      143.00      152.61      7.97 o 
   1  -3  13      120.42      120.36      7.53 o 
   2  -3  13      235.54      244.97      9.53 o 
   3  -3  13      175.09      172.51      8.74 o 
   4  -3  13        6.98        3.33      6.27 o 
   5  -3  13       62.92       78.49      9.02 o 
   6  -3  13       35.69       48.11      8.79 o 
 -10  -2  13       43.87       45.91      9.04 o 
  -9  -2  13        3.43       -7.84     10.14 o 
  -8  -2  13       15.83       19.15      7.00 o 
  -7  -2  13       94.26      104.50      8.32 o 
  -6  -2  13      201.86      180.78     12.43 o 
  -5  -2  13      161.56      150.69     11.63 o 
  -4  -2  13      131.39      115.43     10.61 o 
  -3  -2  13      144.12      153.64      7.81 o 
  -2  -2  13       64.69       53.24     15.05 o 
  -1  -2  13      326.49      356.52     10.69 o 
   0  -2  13        8.83        6.64      6.80 o 
   1  -2  13        3.87        1.26      5.78 o 
   2  -2  13       89.86       88.26      8.35 o 
   3  -2  13      201.36      196.91     10.21 o 
   4  -2  13      126.21      121.26     10.02 o 
   5  -2  13       24.49       38.96     12.28 o 
 -10  -1  13        2.26       -7.28      7.28 o 
  -9  -1  13        7.81       13.82     10.47 o 
  -8  -1  13       24.05       37.94      9.78 o 
  -7  -1  13       54.64       41.29      9.38 o 
  -6  -1  13        2.52       -3.93      7.63 o 
  -5  -1  13       38.78       40.13      9.01 o 
  -4  -1  13      191.89      193.88      8.51 o 
  -3  -1  13      139.27      127.87     14.65 o 
  -2  -1  13       63.66       52.47      6.83 o 
  -1  -1  13       43.92       45.22      8.69 o 
   0  -1  13       26.26       22.59      7.78 o 
   1  -1  13       40.70       52.95      7.38 o 
   2  -1  13       16.72       20.60      8.72 o 
   3  -1  13        3.15       10.56      7.63 o 
   4  -1  13        2.78       -3.10      7.48 o 
 -10   0  13       44.13       72.84     12.87 o 
  -9   0  13       34.44       60.99     11.05 o 
  -8   0  13       37.43       59.17     10.90 o 
  -7   0  13       38.78       50.08      9.60 o 
  -6   0  13       35.11       47.47      9.23 o 
  -5   0  13       13.38        3.57      7.96 o 
  -4   0  13       88.60      103.61      7.87 o 
  -3   0  13      117.47      116.75     10.98 o 
  -2   0  13       11.69        7.54      5.70 o 
  -1   0  13       54.56       46.12     10.58 o 
   0   0  13       13.59       17.93      6.55 o 
   1   0  13        7.58        6.18      6.63 o 
   2   0  13       26.86       28.77      9.16 o 
   3   0  13        8.17       -3.16      7.30 o 
   4   0  13       48.43       58.42      9.57 o 
  -8   1  13      120.30      152.43     13.52 o 
  -7   1  13       11.80       10.61      8.36 o 
  -6   1  13       73.84       81.55     13.99 o 
  -5   1  13       33.76       23.20      8.80 o 
  -4   1  13      130.42      127.39      8.09 o 
  -3   1  13       12.08       -0.27      7.60 o 
  -2   1  13       66.53       67.26      7.73 o 
  -1   1  13       93.92       95.12      8.60 o 
   0   1  13        1.09        0.50      6.45 o 
   1   1  13       73.11       83.50      9.74 o 
   2   1  13        7.77        5.45      7.35 o 
   3   1  13        6.35       -8.27      8.27 o 
  -7   2  13        2.02       -2.47      7.56 o 
  -6   2  13       34.51       42.39      7.00 o 
  -5   2  13       77.41       77.03     10.32 o 
  -4   2  13        0.11        1.54      6.05 o 
  -3   2  13       11.17        7.25      7.92 o 
  -2   2  13       86.89       91.75      8.74 o 
  -1   2  13       11.06        7.95      6.76 o 
   0   2  13        3.43        3.62      7.20 o 
   1   2  13        1.38        2.91      7.56 o 
   2   2  13        0.88       -5.93      8.25 o 
  -8   3  13       29.15       38.45     11.92 o 
  -7   3  13       16.13       16.21     10.54 o 
  -6   3  13        0.10        0.16      8.54 o 
  -5   3  13        2.64       12.55     15.88 o 
  -4   3  13       30.55       30.22      7.46 o 
  -3   3  13       13.24        0.53      6.98 o 
  -2   3  13       13.44       22.39      7.34 o 
  -1   3  13        8.13        8.65      7.35 o 
   0   3  13        0.06       -1.88      7.65 o 
  -9   4  13       13.52       28.49     12.94 o 
  -8   4  13       14.91        6.11     11.05 o 
  -7   4  13       64.39       51.32     13.01 o 
  -6   4  13      133.69      158.25     14.03 o 
  -5   4  13       40.36       40.18      8.00 o 
  -4   4  13       40.77       48.72      8.38 o 
  -3   4  13       18.83       16.51     11.81 o 
  -2   4  13       47.05       54.29     12.54 o 
  -1   4  13       46.53       61.31      9.37 o 
  -8   5  13       12.01        6.98     13.01 o 
  -7   5  13        9.32        5.23     12.14 o 
  -6   5  13       22.00       -5.67     11.99 o 
  -5   5  13       29.89       16.06     12.65 o 
  -4   5  13       47.27       28.57     12.43 o 
   0 -11  14        0.34        8.00     12.87 o 
   1 -11  14        3.40        4.00     12.28 o 
   2 -11  14       39.41       69.71     15.05 o 
  -2 -10  14       28.96       34.47     12.87 o 
  -1 -10  14        7.53       10.19      9.12 o 
   0 -10  14       18.53       14.83     11.92 o 
   1 -10  14      189.96      201.35     15.70 o 
   2 -10  14       80.62      101.98     14.47 o 
   3 -10  14       20.11       12.50     11.27 o 
  -4  -9  14       30.71       23.43      8.45 o 
  -3  -9  14       32.59       29.24      8.08 o 
  -2  -9  14       14.19       18.53      7.69 o 
  -1  -9  14        1.72      -10.32     10.32 o 
   0  -9  14       99.67       76.03     12.28 o 
   1  -9  14       82.20       71.96     12.36 o 
   2  -9  14        0.06       -1.02      9.81 o 
   3  -9  14       23.86       22.46     10.90 o 
   4  -9  14       67.55       82.65     13.01 o 
   5  -9  14       24.93       35.62     12.36 o 
   6  -9  14        0.52       -8.43     11.63 o 
  -5  -8  14        2.81        0.43      7.98 o 
  -4  -8  14        0.03        0.63      7.51 o 
  -3  -8  14        7.55       11.91      6.98 o 
  -2  -8  14        2.55       -5.89     10.03 o 
  -1  -8  14        1.95        2.83     10.18 o 
   0  -8  14       82.80       90.14     12.65 o 
   1  -8  14        5.30        3.20      9.38 o 
   2  -8  14       38.79       40.27     10.10 o 
   3  -8  14       60.35       49.06      7.88 o 
   4  -8  14       27.50       15.12      7.55 o 
   5  -8  14       78.05       72.96      8.81 o 
   6  -8  14       25.31       14.10     11.34 o 
  -6  -7  14       26.50       30.58      8.56 o 
  -5  -7  14        9.97       13.71      7.72 o 
  -4  -7  14       37.76       25.75      7.40 o 
  -3  -7  14       39.69       38.31     11.05 o 
  -2  -7  14       45.14       52.99     11.56 o 
  -1  -7  14       71.10       73.13     11.63 o 
   0  -7  14        8.04       10.90      9.60 o 
   1  -7  14       30.58       21.59      8.72 o 
   2  -7  14        7.84        3.77      7.56 o 
   3  -7  14       44.08       28.06      6.91 o 
   4  -7  14       29.72       20.03      7.35 o 
   5  -7  14       91.18      108.78     27.66 o 
   6  -7  14       27.07       21.17      8.39 o 
  -7  -6  14        7.03       -6.97      9.05 o 
  -6  -6  14        0.17        3.61      7.34 o 
  -5  -6  14       39.18       46.10      7.68 o 
  -4  -6  14        9.47       11.63      9.89 o 
  -3  -6  14        0.55       -3.93      9.38 o 
  -2  -6  14        1.01        5.82      9.09 o 
  -1  -6  14        6.25        0.65      8.43 o 
   0  -6  14        0.38        0.73      8.50 o 
   1  -6  14        1.30        0.51     10.39 o 
   2  -6  14       13.07        8.92      6.24 o 
   3  -6  14       51.95       43.21      7.20 o 
   4  -6  14        3.62        7.79      6.64 o 
   5  -6  14        7.06        0.27      7.02 o 
   6  -6  14        1.82        2.78      8.25 o 
  -7  -5  14        4.36       20.71      9.85 o 
  -6  -5  14       19.14       34.30     10.94 o 
  -5  -5  14        0.42        0.80      9.81 o 
  -4  -5  14       14.95       13.01      9.74 o 
  -3  -5  14       23.72       17.95      9.67 o 
  -2  -5  14       86.46       86.07     12.14 o 
  -1  -5  14       28.93       31.55      9.52 o 
   0  -5  14        4.68        8.52      5.96 o 
   1  -5  14       60.34       58.59      7.25 o 
   2  -5  14       15.55       12.12      6.35 o 
   3  -5  14       23.35       23.67      9.09 o 
   4  -5  14       45.13       43.52      7.71 o 
   5  -5  14        2.75       -4.44      7.27 o 
  -8  -4  14       17.04        6.93      7.68 o 
  -7  -4  14       12.81       18.72      7.06 o 
  -6  -4  14       34.71        9.67     10.18 o 
  -5  -4  14       17.69       27.48     10.39 o 
  -4  -4  14       24.79       27.04      9.60 o 
  -3  -4  14       90.74       75.96     11.34 o 
  -2  -4  14       38.27       30.68      9.74 o 
  -1  -4  14      129.39      126.57      8.02 o 
   0  -4  14       82.89       73.10      7.70 o 
   1  -4  14       15.15        3.72      6.30 o 
   2  -4  14        2.04        3.69      6.27 o 
   3  -4  14       43.64       30.72     14.28 o 
   4  -4  14       20.76       18.58      7.45 o 
   5  -4  14        2.18        5.74      7.79 o 
  -9  -3  14       19.90        7.71     12.79 o 
  -8  -3  14       53.78       73.32     12.54 o 
  -7  -3  14        4.22        1.74      9.89 o 
  -6  -3  14        6.15       -1.31      9.38 o 
  -5  -3  14       17.08       12.07      9.23 o 
  -4  -3  14      119.28      118.05     12.94 o 
  -3  -3  14       45.34       37.00     10.03 o 
  -2  -3  14        1.06        4.98      6.72 o 
  -1  -3  14       24.13       15.06      8.54 o 
   0  -3  14        2.59        0.79      5.89 o 
   1  -3  14        8.42        2.78      6.29 o 
   2  -3  14        1.95       -3.06      6.27 o 
   3  -3  14       28.23       29.32      7.68 o 
   4  -3  14       14.18       13.01      7.75 o 
  -9  -2  14       12.57       26.04      8.11 o 
  -8  -2  14        0.25       -9.89      9.89 o 
  -7  -2  14        0.13       -7.34      8.94 o 
  -6  -2  14        4.40       -3.71      8.94 o 
  -5  -2  14        3.31       -7.78      7.78 o 
  -4  -2  14        1.18        8.21      8.14 o 
  -3  -2  14        3.42        5.01      5.93 o 
  -2  -2  14        6.31        2.73      6.01 o 
  -1  -2  14       13.16       10.61      6.27 o 
   0  -2  14       36.49       19.70      6.68 o 
   1  -2  14       73.56       77.10      8.19 o 
   2  -2  14        8.52       13.13      6.85 o 
   3  -2  14       40.85       34.88      7.97 o 
   4  -2  14      144.93      163.00     10.25 o 
  -9  -1  14       88.71      131.64     14.90 o 
  -8  -1  14      127.98      134.55     12.94 o 
  -7  -1  14       24.12       34.82      9.89 o 
  -6  -1  14      110.85      135.49     13.23 o 
  -5  -1  14       66.52       62.30     10.61 o 
  -4  -1  14       22.16        4.02      6.25 o 
  -3  -1  14       81.95       64.20     10.07 o 
  -2  -1  14       83.10       73.41      7.94 o 
  -1  -1  14      136.55      148.65      8.86 o 
   0  -1  14       81.38       81.85      8.22 o 
   1  -1  14       76.06       83.50      8.94 o 
   2  -1  14        2.88       -6.00      7.14 o 
   3  -1  14       14.16       13.91      8.09 o 
  -9   0  14      171.13      221.20     14.97 o 
  -8   0  14       43.25       52.34     11.63 o 
  -7   0  14       46.01       67.24     11.19 o 
  -6   0  14      212.12      227.45     14.03 o 
  -5   0  14       17.07       17.59      6.71 o 
  -4   0  14       11.14       10.51      6.50 o 
  -3   0  14       39.86       16.58      9.70 o 
  -2   0  14      162.69      153.42      9.09 o 
  -1   0  14      200.16      202.51      9.82 o 
   0   0  14        4.14       -5.74      6.75 o 
   1   0  14       60.67       66.46      8.89 o 
   2   0  14        7.07       -2.18      7.78 o 
  -8   1  14       18.62       35.62     10.54 o 
  -7   1  14        0.06       -6.11      9.09 o 
  -6   1  14        1.07        2.12      6.59 o 
  -5   1  14        0.26        2.04      7.23 o 
  -4   1  14       21.55       22.23      7.16 o 
  -3   1  14        9.19        5.68      6.94 o 
  -2   1  14        0.09       -3.89      6.63 o 
  -1   1  14       29.02       21.41      7.38 o 
   0   1  14        6.14        0.31      8.40 o 
   1   1  14        0.04       -4.87      7.97 o 
  -7   2  14       24.24       23.26      7.68 o 
  -6   2  14       75.91      103.54      9.74 o 
  -5   2  14       99.21      125.79     11.96 o 
  -4   2  14       89.70      117.47     20.97 o 
  -3   2  14        1.41       -4.61      7.04 o 
  -2   2  14       20.47       12.66      7.81 o 
  -1   2  14       42.37       55.66     15.59 o 
   0   2  14       70.41       77.54      9.62 o 
  -8   3  14       13.73       18.39     13.96 o 
  -7   3  14       33.63       31.98     12.87 o 
  -6   3  14       38.24       23.18      8.11 o 
  -5   3  14       36.68       33.55      9.38 o 
  -4   3  14       56.14       71.19      9.12 o 
  -3   3  14       19.40       16.20      8.45 o 
  -2   3  14       22.17        9.34      8.49 o 
  -6   4  14        2.70       -2.91     12.21 o 
  -5   4  14        0.31       -1.02     11.70 o 
   0 -10  15       26.76       23.04     13.08 o 
   1 -10  15        0.58        2.91     12.65 o 
   2 -10  15        3.73       -7.05     11.70 o 
   3 -10  15        0.67       10.90     13.74 o 
  -2  -9  15       49.20       55.90     13.38 o 
  -1  -9  15       58.12       49.21     12.87 o 
   0  -9  15        1.58      -11.34     11.34 o 
   1  -9  15      105.19       83.16     13.38 o 
   2  -9  15       16.76       16.14     11.70 o 
   3  -9  15        5.91      -10.47     10.47 o 
   4  -9  15        7.66       25.44     14.47 o 
  -4  -8  15       23.31       36.71     12.87 o 
  -3  -8  15       20.95        8.80     12.36 o 
  -2  -8  15        4.89        9.38     11.19 o 
  -1  -8  15       17.91       14.25     11.49 o 
   0  -8  15       15.29       31.18     11.34 o 
   1  -8  15       85.86      100.82     12.87 o 
   2  -8  15       11.96        4.00     10.32 o 
   3  -8  15       26.53       23.26     11.41 o 
   4  -8  15       10.55       16.94      8.17 o 
  -5  -7  15        0.08       -7.92     12.43 o 
  -4  -7  15        1.08        3.71     11.85 o 
  -3  -7  15        0.89       -5.67     10.90 o 
  -2  -7  15        1.08       -1.09     10.54 o 
  -1  -7  15        0.11       -1.67      9.96 o 
   0  -7  15        9.50       18.10      9.96 o 
   1  -7  15        0.40       10.90      9.60 o 
   2  -7  15        3.25       -8.87      8.87 o 
   3  -7  15        0.43       -1.04      7.27 o 
   4  -7  15       10.85        3.49      7.80 o 
  -6  -6  15       62.46       84.32     14.68 o 
  -5  -6  15       11.69       -0.80     11.70 o 
  -4  -6  15       75.00      111.22     14.17 o 
  -3  -6  15       41.60       41.65     11.70 o 
  -2  -6  15       50.34       81.92     12.28 o 
  -1  -6  15       81.30       99.80     13.08 o 
   0  -6  15       50.42       50.88     11.05 o 
   1  -6  15       43.11       39.69     11.12 o 
   2  -6  15       15.13        7.09      6.96 o 
   3  -6  15       25.03        9.10      7.54 o 
   4  -6  15       12.47        8.04      7.58 o 
  -6  -5  15       15.52       -1.96     12.07 o 
  -5  -5  15        1.75       -7.63     10.69 o 
  -4  -5  15       35.94       35.62     11.19 o 
  -3  -5  15       82.64       90.43     13.59 o 
  -2  -5  15       66.07       95.95     12.36 o 
  -1  -5  15       25.17       20.93      9.89 o 
   0  -5  15        0.18        4.94      9.60 o 
   1  -5  15        4.16        4.29      9.16 o 
   2  -5  15       14.75        3.23      7.32 o 
   3  -5  15       20.66        3.90      7.11 o 
   4  -5  15        3.68       -7.73      7.73 o 
  -7  -4  15       20.67       24.93     11.85 o 
  -6  -4  15        0.04      -10.90     10.90 o 
  -5  -4  15        5.16       14.61     11.27 o 
  -4  -4  15       17.72       30.46     10.98 o 
  -3  -4  15        0.20        1.67      9.52 o 
  -2  -4  15        0.15       -9.23      9.23 o 
  -1  -4  15        1.17       -2.98      9.23 o 
   0  -4  15       18.69        9.86      9.23 o 
   1  -4  15        3.41        0.87     10.25 o 
   2  -4  15        6.14        3.35     10.72 o 
   3  -4  15       21.52       44.83      8.66 o 
  -8  -3  15        0.05       -5.74     11.49 o 
  -7  -3  15       30.83       37.00     11.41 o 
  -6  -3  15       39.14       51.32     11.63 o 
  -5  -3  15        0.09       11.34     10.18 o 
  -4  -3  15        0.83       -3.93      9.30 o 
  -3  -3  15       58.14       61.86     11.78 o 
  -2  -3  15        2.14       10.76      9.52 o 
  -1  -3  15       18.29       19.10      7.09 o 
   0  -3  15       56.87       67.77     11.85 o 
   1  -3  15      124.07      137.90      9.94 o 
   2  -3  15       26.58       15.64      7.86 o 
   3  -3  15        6.64        0.12     12.43 o 
  -8  -2  15       33.20       29.51     11.92 o 
  -7  -2  15       59.83       44.05     11.85 o 
  -6  -2  15       48.52       36.49     10.98 o 
  -5  -2  15       13.22       21.95      9.96 o 
  -4  -2  15       32.03       34.67     10.83 o 
  -3  -2  15       27.04       20.35      9.96 o 
  -2  -2  15       12.56       11.08      6.89 o 
  -1  -2  15       76.70       69.89      9.34 o 
   0  -2  15       53.13       67.10      8.81 o 
   1  -2  15       43.60       50.17      8.61 o 
   2  -2  15        0.97        3.03      7.73 o 
  -8  -1  15       15.15       33.36     11.92 o 
  -7  -1  15       39.53       38.16     11.70 o 
  -6  -1  15       36.43       35.76     10.98 o 
  -5  -1  15       28.62       36.49     11.19 o 
  -4  -1  15        2.86       -0.94      9.67 o 
  -3  -1  15        0.02       -3.86      6.93 o 
  -2  -1  15        9.51        9.26      7.09 o 
  -1  -1  15       32.78       18.70     11.67 o 
   0  -1  15        1.88       12.03      7.71 o 
   1  -1  15        4.30       -2.33      7.79 o 
  -8   0  15      133.52      164.50     14.68 o 
  -7   0  15        0.19      -10.10     10.10 o 
  -6   0  15        1.16       -6.40      9.45 o 
  -5   0  15       56.92       68.18     11.70 o 
  -4   0  15       90.01      104.48     10.32 o 
  -3   0  15        2.49       -5.06      7.26 o 
  -2   0  15        7.56        0.03      7.23 o 
  -1   0  15       15.02       10.91      8.12 o 
   0   0  15       25.95       21.20      8.53 o 
  -7   1  15       15.16       19.99     10.98 o 
  -6   1  15       91.50      121.47     13.81 o 
  -5   1  15      125.48      149.73     11.19 o 
  -4   1  15      100.64      126.71     12.72 o 
  -3   1  15        7.17        4.77      9.45 o 
  -2   1  15       12.04        9.12      7.99 o 
  -1   1  15       41.85       38.24     12.61 o 
  -6   2  15        4.93       -2.90      8.29 o 
  -5   2  15        9.41        7.07      8.15 o 
  -4   2  15        4.61       -7.96      7.96 o 
  -3   2  15        0.25       -4.55      8.18 o 
  -2  -8  16       13.23       44.41     13.96 o 
  -1  -8  16        3.62       -0.36     11.70 o 
   0  -8  16        3.95        3.56     11.56 o 
   1  -8  16       21.33       -0.36     11.49 o 
   2  -8  16        8.61       18.90     11.78 o 
  -3  -7  16       32.86       20.43     13.52 o 
  -2  -7  16       41.20       34.02     13.38 o 
  -1  -7  16       30.55       35.11     12.36 o 
   0  -7  16       34.28       38.24     12.14 o 
   1  -7  16       22.28       13.08     11.85 o 
   2  -7  16       17.71       10.10     11.85 o 
  -4  -6  16        4.83       -7.63     11.85 o 
  -3  -6  16        1.38        0.22     12.21 o 
  -2  -6  16       32.19       14.47     11.78 o 
  -1  -6  16       40.31       26.53     12.21 o 
   0  -6  16        7.82        2.62     10.98 o 
   1  -6  16        1.68      -10.76     10.76 o 
   2  -6  16        8.62       16.12      8.51 o 
  -5  -5  16        1.15      -12.07     12.07 o 
  -4  -5  16        0.02       -7.41     11.70 o 
  -3  -5  16        6.52        4.72     11.12 o 
  -2  -5  16        6.91       -0.87     10.61 o 
  -1  -5  16       40.54       62.95     12.72 o 
   0  -5  16       25.57       12.79     11.34 o 
   1  -5  16        0.54        0.98      8.07 o 
   2  -5  16        1.52       11.05      8.32 o 
  -6  -4  16       15.79       11.41     12.36 o 
  -5  -4  16       14.28        9.67     12.07 o 
  -4  -4  16        0.77       -7.85     10.90 o 
  -3  -4  16       11.87        1.82     11.27 o 
  -2  -4  16        9.03       -1.74     11.19 o 
  -1  -4  16       47.14       45.72     11.85 o 
   0  -4  16       24.99       22.57      8.40 o 
   1  -4  16       19.42       27.46     17.15 o 
  -6  -3  16        6.28       -2.98     11.34 o 
  -5  -3  16        1.40      -10.32     10.32 o 
  -4  -3  16       14.69        2.18     10.90 o 
  -3  -3  16       21.13        6.98     10.61 o 
  -2  -3  16        5.63        7.85     11.27 o 
  -1  -3  16        1.13       -7.84      7.84 o 
   0  -3  16        4.30        8.82      8.17 o 
   1  -3  16       31.90       36.70      8.89 o 
  -6  -2  16        1.29       -6.03     11.12 o 
  -5  -2  16        0.01        9.30     10.61 o 
  -4  -2  16        0.18        3.27     10.69 o 
  -3  -2  16        0.98        4.58     10.76 o 
  -2  -2  16        1.21       -0.38      8.07 o 
  -1  -2  16        1.21       -3.50      8.24 o 
   0  -2  16        1.17        8.17      8.10 o 
  -6  -1  16        4.41       -3.71     11.34 o 
  -5  -1  16       13.82       13.23     11.27 o 
  -4  -1  16       51.03       54.01     12.43 o 
  -3  -1  16        2.93        0.36      8.00 o 
  -2  -1  16        3.86        6.24      8.35 o 
  -1  -1  16       10.23       17.52     11.34 o 
  -5   0  16       56.84       56.26     13.45 o 
  -4   0  16        8.51       17.33      8.61 o 
  -3   0  16        0.48       11.92     12.36 o 
                                                 
